# Supplementary material for: Oncolytic viruses engineered to enforce cholesterol efflux restore tumor-associated macrophage phagocytosis and anti-tumor immunity in glioblastoma
Source: Nat Commun. 2023 Jul 20;14:4367. doi: 10.1038/s41467-023-39683-z (PMC10359270; doi:10.1038/s41467-023-39683-z)
Supplement: Supplementary file 4 — Source Data [file 41467_2023_39683_MOESM4_ESM.xlsx]

## Sheet: Figure 1
Figure 1b. Normal tissue vs. tumor tissue total cholesterol
	Spleen							Brain							Tumor
U251-MG	0.814541	1.30058	0.676839	0.998585	0.336298	0.331906	0.197192	7.10819	7.61582	4.93579	8.42185	5.96567	5.77153	7.0768	4.26432	4.23134	5.7403	5.81822	6.57958	3.33608	8.40938
GL261	0.520099	1.54992	1.7961	1.00147	1.60923	1.71505	0.23789	6.95633	5.95111	4.8427	7.34856	8.27501	6.14204	6.43345	6.8789	4.54346	6.97715	4.70437	2.19649	7.10453	5.33643
C6	0.131918	1.15017	1.71505	0.239245	1.75391	0.668983	0.84748	5.72288	8.53926	7.20235	7.63999	6.88144	7.60018	5.46857	4.51646	6.70125	5.77684	4.94707	5.85681	4.14184	2.90691
Figure 1c. Brain tissue vs. tumor tissue interstitial fluid cholesterol
	BIF							TIF
U251-MG	0.090247	0.018253	0.104236	0.202409	0.005314	0.046065	0.010877	0.446209	0.453982	0.293611	0.457166	0.092505	0.271307	0.606159
GL261	0.047664	0.142924	-0.00213	0.136838	0.025098	0.027739	0.023181	0.233944	0.521166	0.202392	0.934594	0.560058	0.486896	0.23771
C6	0.110978	0.097228	0.158454	0.023798	0.311947	0.084556	-0.04587	0.526617	0.325816	0.366265	0.627145	0.836835	0.440513	0.246869
Figure 1d. HDL-like vs. LDL/VLDL cholesterol in tumor tissue interstitial fluid
	HDL-like-c							LDL/VLDL-c
U251-MG	0.229893	0.303973	0.241534	0.149626	0.452133	0.33621	0.377564	0.015142	0.020352	0.023934	0.045262	0.063986	0.056171	0.029958
GL261	0.311462	0.171443	0.376913	0.200423	0.236731	0.230381	0.669163	0.014979	0.021491	0.024259	0.017258	0.047053	0.034354	0.089385
C6	0.30153	0.198795	0.247802	0.30153	0.531911	0.354445	0.335721	0.025236	0.023934	0.007978	0.024748	0.02833	0.044774	0.05845
Figure 1f. Tissue chip characteristics					ImageJ staining index analysis
Location	Diagonosis	Grade	histopathological type		#	Area	Mean	Min	Max	IntDen	RawIntDen	MinThr	MaxThr		glioma II			glioma III			glioma IV
A1	gliomaII	2	malignancy		1	0	NaN	NaN	NaN	NaN	NaN	2.708	0.205		Adjacent	Tumor		Adjacent	Tumor		Adjacent	Tumor
A2	brain tissue	-	paracancerous		2	1	0.222	0.222	0.222	0.222	153	2.708	0.205		0.222	0		3.608	61.235		123.129	205.494
A3	gliomaII	2	malignancy		3	968	0.237	0.205	0.438	229.843	143238	2.708	0.205		45.605	229.843		114.869	1402.65		187.321	768.585
A4	brain tissue	-	paracancerous		4	200	0.228	0.205	0.462	45.605	30233	2.708	0.205		43.388	13.575		131.037	620.947		36.954	98.343
A5	gliomaII（gliosis）	*	malignancy		5	61	0.223	0.205	0.279	13.575	9325	2.708	0.205		43.432	8.657					175.909	20.015
A6	brain tissue	-	paracancerous		6	186	0.233	0.205	0.385	43.388	27782	2.708	0.205		77.299	39.1					175.011	653.784
A7	gliomaII	2	malignancy		7	38	0.228	0.205	0.273	8.657	5739	2.708	0.205		0.421	4.486					35.7	65.281
A8	brain tissue（gliomaII）	-	paracancerous		8	186	0.234	0.205	0.398	43.432	27773	2.708	0.205		32.325	32.731					82.552	612.79
A9	gliomaII	2	malignancy		9	172	0.227	0.205	0.296	39.1	26012	2.708	0.205		94.507	366.398					225.35	412.379
A10	gliosis	-	paracancerous		10	337	0.229	0.205	0.31	77.299	50743	2.708	0.205		446.036	367.251					485.001	185.601
A11	gliomaII	2	malignancy		11	15	0.299	0.205	0.568	4.486	1986	2.708	0.205		536.167	880.79					303.872	25.05
A12	brain tissue	-	paracancerous		12	2	0.211	0.208	0.213	0.421	314	2.708	0.205		262.146	630.018					100.359	512.365
B1	gliomaII-III	2--3	malignancy		13	131	0.25	0.205	0.568	32.731	18926	2.708	0.205		125.582	11.427					5.276	32.946
B2	brain tissue	-	paracancerous		14	141	0.229	0.205	0.568	32.325	21273	2.708	0.205								98.225	1097.61
B3	gliomaII	2	malignancy		15	1622	0.226	0.205	0.394	366.398	246139	2.708	0.205								58.484	323.663
B4	brain tissue	-	paracancerous		16	416	0.227	0.205	0.35	94.507	62967	2.708	0.205								70.149	983.704
B5	gliomaII	2	malignancy		17	1572	0.234	0.205	0.462	367.251	234616	2.708	0.205								176.704	495.914
B6	brain tissue	-	paracancerous		18	1938	0.23	0.205	0.472	446.036	291415	2.708	0.205								82.571	359.429
B7	gliomaII	2	malignancy		19	3682	0.239	0.205	0.537	880.79	542412	2.708	0.205								5.21	36.176
B8	brain tissue	-	paracancerous		20	2295	0.234	0.205	0.438	536.167	342397	2.708	0.205								139.103	131.503
B9	gliomaII	2	malignancy		21	2682	0.235	0.205	0.415	630.018	399063	2.708	0.205								79.309	88.661
B10	brain tissue	-	paracancerous		22	1140	0.23	0.205	0.509	262.146	171534	2.708	0.205								127.685	143.456
B11	gliomaIII	3	malignancy		23	245	0.25	0.205	0.827	61.235	35490	2.708	0.205								435.977	232.194
B12	brain tissue	-	paracancerous		24	16	0.226	0.205	0.257	3.608	2429	2.708	0.205								14.37	933.757
C1	gliomaII	2	malignancy		25	53	0.216	0.205	0.264	11.427	8229	2.708	0.205								0.69	2.01
C2	brain tissue	-	paracancerous		26	489	0.257	0.205	0.753	125.582	69783	2.708	0.205								44.918	3.201
C3	gliomaIII	3	malignancy		27	4895	0.287	0.205	1.804	1402.65	653344	2.708	0.205								16.324	19.179
C4	brain tissue	-	paracancerous		28	498	0.231	0.205	0.457	114.869	74826	2.708	0.205								6.811	166.852
C5	gliomaIII	3	malignancy		29	2744	0.226	0.205	0.42	620.947	415983	2.708	0.205								7.281	111.364
C6	brain tissue	-	paracancerous		30	570	0.23	0.205	0.373	131.037	85783	2.708	0.205								0	5.928
C7	glioblastoma	4	malignancy		31	892	0.23	0.205	0.482	205.494	134068	2.708	0.205								0.638	2.176
C8	brain tissue	-	paracancerous		32	522	0.236	0.205	0.438	123.129	77585	2.708	0.205								6.455	36.671
C9	glioblastoma	4	malignancy		33	2354	0.327	0.205	1.804	768.585	298094	2.708	0.205
C10	brain tissue	-	paracancerous		34	827	0.227	0.205	0.462	187.321	125374	2.708	0.205
C11	glioblastoma	4	malignancy		35	431	0.228	0.205	0.338	98.343	65081	2.708	0.205
C12	brain tissue	-	paracancerous		36	163	0.227	0.205	0.303	36.954	24693	2.708	0.205
D1	glioblastoma	4	malignancy		37	88	0.227	0.205	0.394	20.015	13325	2.708	0.205
D2	brain tissue	-	paracancerous		38	762	0.231	0.205	0.531	175.909	114412	2.708	0.205
D3	glioblastoma	4	malignancy		39	2645	0.247	0.205	0.561	653.784	383160	2.708	0.205
D4	brain tissue	-	paracancerous		40	758	0.231	0.205	0.373	175.011	113768	2.708	0.205
D5	glioblastoma	4	malignancy		41	288	0.227	0.205	0.342	65.281	43635	2.708	0.205
D6	brain tissue	-	paracancerous		42	162	0.22	0.205	0.276	35.7	24884	2.708	0.205
D7	glioblastoma	4	malignancy		43	2388	0.257	0.205	0.514	612.79	338742	2.708	0.205
D8	brain tissue	-	paracancerous		44	362	0.228	0.205	0.353	82.552	54675	2.708	0.205
D9	glioblastoma	4	malignancy		45	1675	0.246	0.205	0.543	412.379	243298	2.708	0.205
D10	brain tissue	-	paracancerous		46	993	0.227	0.205	0.365	225.35	150346	2.708	0.205
D11	glioblastoma	4	malignancy		47	792	0.234	0.205	0.607	185.601	118126	2.708	0.205
D12	brain tissue	-	paracancerous		48	1592	0.305	0.205	0.574	485.001	203694	2.708	0.205
E1	glioblastoma	4	malignancy		49	110	0.228	0.205	0.317	25.05	16628	2.708	0.205
E2	brain tissue	-	paracancerous		50	1228	0.247	0.205	0.744	303.872	178206	2.708	0.205
E3	glioblastoma	4	malignancy		51	2068	0.248	0.205	0.636	512.365	299428	2.708	0.205
E4	brain tissue	-	paracancerous		52	455	0.221	0.205	0.313	100.359	69873	2.708	0.205
E5	glioblastoma	4	malignancy		53	148	0.223	0.205	0.279	32.946	22619	2.708	0.205
E6	brain tissue	-	paracancerous		54	24	0.22	0.205	0.254	5.276	3691	2.708	0.205
E7	glioblastoma	4	malignancy		55	3883	0.283	0.205	1.929	1097.61	522098	2.708	0.205
E8	brain tissue	-	paracancerous		56	430	0.228	0.205	0.438	98.225	64918	2.708	0.205
E9	glioblastoma	4	malignancy		57	1360	0.238	0.205	0.915	323.663	201337	2.708	0.205
E10	brain tissue	-	paracancerous		58	256	0.228	0.205	0.433	58.484	38650	2.708	0.205
E11	glioblastoma	4	malignancy		59	3707	0.265	0.205	0.537	983.704	516068	2.708	0.205
E12	brain tissue	-	paracancerous		60	313	0.224	0.205	0.313	70.149	47682	2.708	0.205
F1	glioblastoma	4	malignancy		61	2066	0.24	0.205	0.42	495.914	303945	2.708	0.205
F2	brain tissue	-	paracancerous		62	790	0.224	0.205	0.398	176.704	120502	2.708	0.205
F3	glioblastoma	4	malignancy		63	1489	0.241	0.205	1.327	359.429	219062	2.708	0.205
F4	brain tissue	-	paracancerous		64	371	0.223	0.205	0.353	82.571	56720	2.708	0.205
F5	glioblastoma	4	malignancy		65	162	0.223	0.205	0.335	36.176	24733	2.708	0.205
F6	brain tissue	-	paracancerous		66	24	0.217	0.205	0.245	5.21	3714	2.708	0.205
F7	glioblastoma	4	malignancy		67	588	0.224	0.205	0.35	131.503	89672	2.708	0.205
F8	brain tissue	-	paracancerous		68	611	0.228	0.205	0.381	139.103	92396	2.708	0.205
F9	glioblastoma	4	malignancy		69	377	0.235	0.205	0.385	88.661	56088	2.708	0.205
F10	brain tissue	-	paracancerous		70	343	0.231	0.205	0.35	79.309	51459	2.708	0.205
F11	glioblastoma	4	malignancy		71	626	0.229	0.205	0.357	143.456	94312	2.708	0.205
F12	brain tissue	-	paracancerous		72	553	0.231	0.205	0.438	127.685	83058	2.708	0.205
G1	glioblastoma	4	malignancy		73	937	0.248	0.205	0.514	232.194	135689	2.708	0.205
G2	brain tissue	-	paracancerous		74	1915	0.228	0.205	0.39	435.977	289510	2.708	0.205
G3	glioblastoma	4	malignancy		75	3618	0.258	0.205	0.628	933.757	511770	2.708	0.205
G4	brain tissue	-	paracancerous		76	63	0.228	0.205	0.313	14.37	9513	2.708	0.205
G5	glioblastoma	4	malignancy		77	9	0.223	0.213	0.26	2.01	1373	2.708	0.205
G6	brain tissue	-	paracancerous		78	3	0.23	0.208	0.257	0.69	451	2.708	0.205
G7	glioblastoma	4	malignancy		79	14	0.229	0.208	0.276	3.201	2111	2.708	0.205
G8	brain tissue	-	paracancerous		80	206	0.218	0.205	0.303	44.918	31810	2.708	0.205
G9	glioblastoma（gliosis）	*	malignancy		81	83	0.231	0.205	0.335	19.179	12461	2.708	0.205
G10	brain tissue	-	paracancerous		82	73	0.224	0.205	0.31	16.324	11135	2.708	0.205
G11	glioblastoma	4	malignancy		83	732	0.228	0.205	0.373	166.852	110604	2.708	0.205
G12	brain tissue	-	paracancerous		84	31	0.22	0.205	0.245	6.811	4768	2.708	0.205
H1	glioblastoma	4	malignancy		85	483	0.231	0.205	0.493	111.364	72581	2.708	0.205
H2	brain tissue	-	paracancerous		86	33	0.221	0.205	0.248	7.281	5065	2.708	0.205
H3	glioblastoma	4	malignancy		87	26	0.228	0.208	0.286	5.928	3926	2.708	0.205
H4	brain tissue	-	paracancerous		88	0	NaN	NaN	NaN	NaN	NaN	2.708	0.205
H5	glioblastoma	4	malignancy		89	10	0.218	0.205	0.251	2.176	1546	2.708	0.205
H6	brain tissue	-	paracancerous		90	3	0.213	0.208	0.219	0.638	469	2.708	0.205
H7	glioblastoma	4	malignancy		91	147	0.249	0.205	0.875	36.671	21364	2.708	0.205
H8	brain tissue	-	paracancerous		92	29	0.223	0.205	0.264	6.455	4432	2.708	0.205

## Sheet: Figure 2
Figure 2a. Tumor cell vs. immune cell cholesterol
Tumor cells	Moncocytes	TAMs	Microglia	TILs
0.962302	0.149556	0.45687	0.506428	0.328437
1.15313	0.171695	0.657286	0.809179	0.345647
1.0091	0.175448	0.604968	0.671959	0.353731
0.998629	0.182078	0.553883	0.528945	0.201052
0.995654	0.170794	0.46086	0.56383	0.265592
0.998365	0.171103	0.54878	0.601062	0.285801
1.01488	0.167331	0.586845	0.637903	0.296884
0.987016	0.184929	0.529127	0.574955	0.336651
0.880925	0.149338	0.432602	0.500136	0.328046
Figure 2b. Periphery macrophage vs. TAM cholesterol
Spleen	Tumor (GL261)	Tumor (G422)
1468	3782	2681
1278	3665	2864
1411	3649	2697
1428	3526	2763
1269	3434	2714
Figure 2c. Microglia vs. TAM population
days	Miroglia (GL261)					TAMs (GL261)					Miroglia (G422)					TAMs (G422)
0	5.24	5.28	5.25	5.33	5.44	4.4	4.54	4.61	4.72	4.25	6.97	6.98	10.4	9.49	9.45	2.03	2.35	2.9	2.61	2.75
10	8.06	4.71	5.12	5.18	4.68	23.6	10.3	11.3	11.1	10.7	4.88	4.68	5.05	4.09	4.49	17.7	16.4	16.9	24.5	22.6
20	5.69	5.81	3.83	6.32	3.23	20.8	18.9	57.8	17.6	42.8	3.91	2.29	2.64	1.31	2.45	47.5	50.7	49	52.5	46.8
Figure 2d. Spleen vs. tumor macrophage cell size
Spleen	Tumor
354	443
358	443
341	440
367	399
340	423
Figure 2g. BMDMs ex vivo phagocytosis of HI+ S. aureus
Ctrl	TIF	TIF + β-CD
126	41.1	103
130	41.5	107
126	40.8	108
128	40	107
127	40.1	106
Figure 2h. BMDMs ex vivo phagocytosis of GL261YFP
Cholesterol	-	+	-	+
LXR623	-	-	+	+
	10.1	6.88	12.1	10.4
	10.7	6.78	13	10.9
	11.9	4.59	13	10.8
	12	4.58	13.2	9.34
	12.4	4.98	13.8	9.09
Figure 2j. Transferred CD45.1 BMDMs in vivo phagocytosis of GL261YFP
CD45.1		CD45.2
Ctrl	Cho	Ctrl	Cho
51.3	18.6	20.6	25.4
54.3	24	21.2	41.4
40	21.7	22.7	25.2
20.9	11.3	6.33	5.16
22.1	13.5	10.1	4.84
39	13.3	28.8	4.11
15	11.9	1.72	5.22
Figure 2k. Siglec10+ vs. Siglec10- / PD1+ vs. PD1- human TAMs cholesterol
Siglec-10－	Siglec-10+	PD-1－	PD-1+
2473	10244	2284	6362
2938	12266	2133	7388
1374	13584	1522	14539
1837	7496	1482	4751
3218	14814	2976	12283
3411	9645	3312	8323
Figure 2l. Siglec10+ vs. Siglec10- / PD1+ vs. PD1- mouse TAMs cholesterol
	Siglec-10－							Siglec-10+							PD-1－							PD-1+
GL261	2041	2093	2102	1961	1941	1876	1909	6134	5952	6413	6710	5392	5203	5612	990	1202	1299	886	912	1185	948	3933	4365	6033	3969	4292	6202	3509
G422	1230	1268	1263	1164	1349	1296	1355	3497	3056	3214	3151	3786	3871	4307	899	894	1068	1040	927	1039	1013	2448	2659	3076	3094	2770	2599	2738
Figure 2n. Spleen vs. tumor transferred CD45.1+ BMDMs phagocytosis inhibitory receptor
Siglec-10-high Filipin-high		PD-1-high Filipin-high
Spleen	Tumor	Spleen	Tumor
0.96	21.4	1.03	31.1
1.32	12	1.16	29.1
2.08	24.7	0.35	37.6
0.66	27.2	0.52	44
0.75	30	1.87	16.3
1.79	35.9	1.12	11.5
	32.4

## Sheet: Figure 3
Figure 3b. APOA1 expression in GBM cell lines
Figure 3d. Cell proliferation assay for ApoA1-treated GBM cells.
days	U251-MG PBS			U251-MG ApoA1			U138-MG PBS			U138-MG ApoA1			GL261 PBS			GL261 ApoA1			G422 PBS			G422 ApoA1			C6 PBS			C6 ApoA1
0	1	1	1	1	1	1	1	1	1	1	1	1	1	1	1	1	1	1	1	1	1	1	1	1	1	1	1	1	1	1
1	1.20022	1.50038	1.37995	1.17592	1.32477	1.4036	0.932576	0.967164	1.38141	0.96594	0.926543	1.28629	1.70107	1.48524	1.90515	1.52826	1.20782	1.53259	1.40178	1.39097	1.38312	1.77527	1.35967	1.0815	1.74628	1.46643	1.57646	1.34274	1.70021	1.24076
2	2.01868	2.40381	2.27493	1.95913	2.18777	2.36166	2.19603	2.05643	2.5357	1.99894	1.64712	2.00011	3.97888	3.21447	3.58231	3.61619	3.01583	3.04431	2.10667	2.57622	2.13159	1.89485	1.9847	2.06341	2.70229	2.37692	2.42955	2.25607	2.37553	2.22
3	2.96345	3.4527	3.17284	2.73127	3.04618	3.14556	2.42307	3.58493	3.18187	2.55616	2.34213	3.08584	4.16467	3.5981	4.07368	3.44963	3.53991	3.60335	3.35656	3.65921	3.45622	2.62087	4.01323	2.79848	4.32001	3.72209	3.93933	3.41651	3.34866	3.71057
4	3.72181	4.28107	3.80268	3.18043	3.47844	3.57946	3.73825	3.31869	3.87805	3.01624	2.85808	3.41644	4.38054	4.69765	3.95562	3.8025	4.09372	4.094	3.97316	4.69201	4.34719	3.17862	5.35081	3.69978	5.78863	4.94656	4.35485	4.09448	4.70692	5.05557
Figure 3e. Kaplan–Meier survival curves of intracranial GBMPuro- or GBMAPOA1-bearing immunodeficient mice and immunocompetent mice.
Nude				C57				Nude				KM
days	GL261Puro	GL261APOA1		days	GL261Puro	GL261APOA1		days	G422Puro	G422APOA1		days	G422Puro	G422APOA1
22	1			20	1			15	1			18	1
22	1			24	1			22	1			19	1
23	1			24	1			23	1			20	1
25	1			25	1			27	1			20	1
25	1			28	1			27	1			21	1
28	1			28	1			30	1			23	1
18		1		28	1			31	1			24	1
20		1		33	1			22		1		20		1
25		1		33	1			25		1		24		1
27		1		33		1		27		1		25		1
30		1		33		1		30		1		29		1
30		1		34		1		33		1		33		1
				35		1		37		1		33		1
				40		1		42		1		42		1
				40		1
				44		1
				48		1
				58		1
Figure 3f. Puro vs. APOA1 TIF cholesterol
GL261Puro	GL261APOA1	G422Puro	G422APOA1
0.497844	0.520463	0.745348	0.282527
0.602528	0.455501	0.363595	0.616736
0.701989	0.383849	0.579587	0.4593
0.557636	0.418566	0.493455	0.467057
0.647829	0.483927	0.66219	0.412809
Figure 3g. Kaplan–Meier survival curves of intracranial GL261APOA1-bearing C57BL/6J mice with depletion of immune cells
days	GL261Puro	GL261APOA1+IgG	GL261APOA1+Clodronate	GL261APOA1+anti-CD4	GL261APOA1+anti-CD8	GL261APOA1+anti-NK1.1
22	1
25	1
25	1
28	1
31	1
32	1
31		1
35		1
39		1
44		1
44		1
63		1
23			1
23			1
28			1
28			1
33			1
36			1
24				1
28				1
30				1
31				1
35				1
44				1
19					1
20					1
22					1
24					1
24					1
26					1
37						1
37						1
41						1
47						1
55						1
65						1
Figure 3h. Determination of TAM–T-cell codependency in tumor killing.
Naïve		GL261OVA-luc			GL261OVA-luc + TAMs			GL261OVA-luc + Naïve T cells			GL261OVA-luc + TAMs + Naïve T cells
	PBS	13130773	14229403	14532546	13557896	15043622	16374345	10438722	11384453	12022104	11286380	12222071	12795058
	ApoA1	16037231	15082021	14362541	15053182	14904431	13744156	11931831	11857722	8814559	5877874	5608999	4357790
OT-I		GL261OVA-luc			GL261OVA-luc + TAMs			GL261OVA-luc + OT-I T cells			GL261OVA-luc + TAMs + OT-I T cells
	PBS	1.06394e+07	1.16661e+07	1.21124e+07	12386371	14152896	14805765	2507207	2833136	2413567	6063601	6584671	6616337
	ApoA1	12617184	1.22251e+07	1.16687e+07	12717170	12878137	11258471	1898137	1627416	1475135	1285352	1032244	816397

## Sheet: Figure 4
Figure 4a. Amplex Red staining of cellular cholesterol levels.
Figure 4b. Cholesterol efflux
ApoA1	LXR-623	DIDS	BMDMs			TAMs
-	-	-	4.86672	3.73197	4.63002	9.07282	7.64573	8.35018
-	+	-	23.7778	29.5396	22.7046	35.4276	32.7151	36.0339
+	-	-	5.36373	8.17844	8.9054	13.7083	25.1985	25.9014
-	-	+	2.66878	3.93613	4.33905	4.77712	4.24658	4.65456
+	-	+	4.90578	3.74576	7.48948	9.89065	10.1186	16.7792
Figure 4c. Mouse TAM ex vivo phagocytosis of GL261YFP
ApoA1	-	+	-	+
DIDS	-	-	+	+
	2.2	5.66	3.78	2.86
	3.02	13.6	3.53	2.57
	2.96	4.59	2.79	3.44
	4.53	5.77	1.28	4.11
	4.21	7.29	1.04	4.14
Figure 4d. Human TAM ex vivo phagocytosis of T98GGFP
Vehicle	ApoA1
8.66	10.3
1.28	18.7
1.04	15.4
7.46	14
10.4	17.2
Figure 4e. Puro vs. APOA1 mouse TAMs in vivo cholesterol and "don't eat me" receptors
		Puro									APOA1
Filipin high Siglec-10 high	GL261	10.4	15.4	19.4	8.92	8.68	19.6	21.1	21.6	21.5	11.1	9.05	9.14	9.4	8.81	12.9	19.2	15.2	5.94	4.03	3.92
	G422	46.2	45.4	47.3	18.7	28.5	17.2	28.7			17.3	7.92	16.6	14.3	12.2	12	13.1	16.4
Filipin high PD-1 high	GL261	21.1	22.3	19.9	20	19.5	20.9	20.8	20.1		17.3	13	24.4	13.7	10.3	8.61	3.95	4.04	16.2
	G422	46.3	32.8	30.2	30.2	28.9	28.7	13.5	20.5		3.92	3.47	3.44	3.24	2.93	2.98	3.12	3.14
Figure 4f. Puro vs. APOA1 mouse TAMs in vivo phagocytosis of GL261YFP
Puro-YFP	APOA1-YFP
2.03	65.7
0.85	57.9
2.48	59.1
22.1	45.5
0.91	40.7
0.59	60.4
27.7	37.6
Figure 4g. Puro vs. APOA1 mouse TAMs in vivo
TNF-α
	Puro							APOA1
GL261	2.74	2.71	6.36	10.3	12	4.57	4.16	6.05	12.6	13.2	5.04	15	12.7	6.92
G422	1.93	2.03	4.52	4.34	9.45	6.72	2.98	3.24	6.4	11.3	6.7	8.6	6.06	2.93
iNOS
	Puro							APOA1
GL261	2.35	1.42	2.35	1.75	0.51	0.56	1.68	0.33	1.34	1.13	1.01	0.9	11.6	5.54
G422	1.76	4.24	0.76	1.64	1.76	0.41	0.32	0.6	0.88	4.01	1.47	1.36	44.5	1.9
MHC-I
	Puro							APOA1
GL261	17.9	19	16.5	15.9	27.6	29.2	28.3	28.4	33.7	27.6	29.4	35.8	38.9	34.8
G422	25.9	27.2	26.5	17.6	21.8	24.8	13.7	33.5	29.6	29.4	31.1	32.9	28.9	28.5
MHC-II
	Puro							APOA1
GL261	3.49	2.7	2.29	1.86	0.74	2.08	1.15	38.7	11.4	24.7	15.7	11	8.86	10.7
G422	1.81	1.14	1.31	2.7	3.32	2.74	2.28	24	3.2	10.3	10.7	4.21	6.07	2.01
Figure 4h. Cell-cell contact
PBS	ApoA1
11.3	24.9
7.43	26.5
13.3	26.2
15.7	20.3
19	21.5
15.1	23.5
Figure 4i. Ex vivo proliferation of CD8+ T cells cocultured with space-separated TAMs.
PBS	ApoA1
96.5636	100
96.5636	97.079
96.0481	98.11
Figure 4j. Ex vivo proliferation of CD8+ T cells cocultured with cell-to-cell contact TAMs.
Neg	Pos	PBS	ApoA1
1.1	70.8	34.5	35.7
1.23	86.5	21.5	36.8
1.3	89	22.7	29.2
		22.8	40.9
		23.1	43.3
Figure 4k. Ex vivo proliferation of CD8+ T cells cocultured with tumor cells.
		OT-I		TIL
Neg	Pos	PBS	ApoA1	PBS	ApoA1
1.16	92	51.2	51.6	23.4	23
8.34	93.1	31	33	23.7	23.4
7.95	92.5	30.9	32.9	22.8	23.8
Figure 4l. Quantification of cytotoxic cytokines in tumor-infiltrating CD8+ T cells in vivo.
		Puro										APOA1
GL261	IFN-γ	12.1	11.2	41.3	12.7	13.9	65.9					75.1	67.1	87.6	65.9	57.5	26.1
	TNF-α	25	9.86	48.3	37.2	15.4	21.4					31	49.2	75.6	59.1	57.2	26.6
G422	IFN-γ	4.1	6.41	4.69	3.12	4.59	19.8	54.1	3.54	21.7		55.2	52.2	57.8	54.7	56	55	5.45	3.78	28.7	30.2
	TNF-α	4.41	3.28	5.31	3.71	4.61	3.85	3.94	26.3	33.4	28.9	52.8	51.6	55	4.69	52	39.5	16.1	39.6	4.15	26
Figure 4m. Puro vs. APOA1 PD1+LAG3+ CD8+ T cells in vivo
Puro	APOA1
37.6	13.2
54.6	18.9
48.2	20.3
31.2	22.6
40.7	14.2
31.3	12.1
31.8	27.5
24.2	25.3
Figure 4n. Puro vs. APOA1 CD8+ T cells cholesterol in vivo
Puro	APOA1
2875	1126
2724	1159
1503	2410
1355	1581
2055	1403
1717	1381
1547	1511
1346	1547
932	998

## Sheet: Figure 5
Figure 5a. Lipid-metabolism-related genes (Puro vs. APOA1 TAMs)
gene name	Log2FC	-Log10 (P-adjust)
Fabp1	-6.9445	6.6216
Cyp2e1	-6.89061	7.50031
Lipg	-6.26405	15.8386
Slc22a1	-6.1887	5.19654
Apoc3	-6.07945	4.6073
Apob	-5.82495	4.63639
Cyp3a11	-5.69044	3.65647
Cbr2	-5.62472	23.983
Adrb2	-5.47618	38.6144
Cyp2d9	-5.35842	3.63305
Ltc4s	-5.23921	23.7496
Abca9	-5.19364	7.70334
Cyp2c29	-5.07264	3.62481
Pck1	-4.93638	5.06601
Adh1	-4.86822	5.8041
Cyp2d10	-4.76638	1.50317
Adora1	-4.72605	2.77197
Cyp4f18	-4.69477	70.4634
Cyp2c70	-4.67607	1.47554
Cyp2j5	-4.6637	1.44249
Apoc1	-4.65124	5.75449
Apoc2	-4.63477	51.8665
Abcc8	-4.61598	2.01274
Cyp2c50	-4.56053	1.48018
Abcc9	-4.52911	7.34775
Pnlip	-4.24642	1.55415
Cyp2d26	-4.24351	1.85225
Apoa1	-4.15313	9.85387
Aqp9	-4.03731	28.7055
Pld4	-3.95362	80.6216
Fabp4	-3.94823	55.3002
Cyp1a2	-3.92358	1.61332
Apoa4	-3.88972	1.77404
Alox5	-3.87119	20.067
Ugt2b5	-3.83923	1.35592
Slc10a1	-3.74212	13.163
Pltp	-3.73352	123.157
Dgkg	-3.56097	8.266
Mgll	-3.54338	8.33068
Adcy4	-3.53271	14.1675
Ggt5	-3.4745	13.1739
Elovl2	-3.46176	2.49892
Ptgs2	-3.43674	26.2027
Hsd11b1	-3.33664	10.7905
Gdpd3	-3.32225	10.8601
Dgat1	-3.3075	41.3028
Apoa2	-3.29343	4.50446
Ggt1	-3.02254	3.75804
Ch25h	-3.00119	14.1331
Nfkbia	-2.98933	33.7696
Apoe	-2.97259	25.0057
Aldh1b1	-2.96252	19.6517
Hpgds	-2.91397	7.44249
Dgat2	-2.85553	5.82391
Ugt1a6b	-2.85421	4.65758
Abca1	-2.84297	60.8697
Abca8a	-2.74653	2.22569
Jak2	-2.73371	59.248
Adrb1	-2.70833	3.01067
Cds1	-2.70446	21.8447
Pde3b	-2.67684	20.6819
Gk	-2.67668	12.0836
Nfkb1	-2.65367	29.2916
Atp1a2	-2.62843	1.72571
Sgms2	-2.5448	6.25727
Socs3	-2.53511	40.1811
Tnfrsf1b	-2.50838	12.6216
Abca7	-2.42674	19.6364
Angptl3	-2.4166	2.40834
Ptges	-2.36484	19.5528
Abcb1a	-2.34774	6.82974
Pla2g4a	-2.31187	7.32239
Phospho1	-2.30611	35.6271
Ugt1a1	-2.27504	5.5157
Lrp1	-2.26802	28.0434
Ldlrap1	-2.26309	31.067
Gpx3	-2.25306	11.1403
Prxl2b	-2.2226	22.8125
Gnai2	-2.21511	110.045
Abcg1	-2.20041	20.8729
Tnf	-2.18936	4.62709
Nfkbie	-2.15332	23.4989
Neu1	-2.10058	23.2218
Lpin2	-2.09226	13.3391
Npc2	-2.07578	13.1561
Npc1	-2.0673	66.2807
Gpcpd1	-2.03491	28.3344
Nfkbib	-2.02054	18.7645
Gla	-2.02026	17.4202
Pla2g15	-1.93687	15.8827
Atp1b2	-1.91545	2.56446
Lrpap1	-1.91176	9.24565
Galc	-1.88961	26.9872
Ugt1a7c	-1.81875	24.3391
Agpat4	-1.81068	17.3449
Dgkz	-1.8071	40.821
B4galt6	-1.79991	28.091
Soat2	-1.78663	7.70774
Abcd2	-1.77418	6.5391
Pik3cd	-1.74643	29.4647
Abcc3	-1.67838	13.3316
Hmgcl	-1.65304	32.0443
Chka	-1.63797	6.27003
Tspo	-1.63268	44.7905
Tbxas1	-1.63189	11.9626
Etnk2	-1.61251	2.23283
Pla2g7	-1.58462	17.9245
Slc2a1	-1.57393	16.026
Pla2g4f	-1.52046	1.68543
Gba	-1.4989	49.1487
Dhrs11	-1.46309	9.07109
Pcyt1a	-1.45625	6.84466
Adipor1	-1.41985	11.5143
Enpp2	-1.41173	2.36984
Sptlc2	-1.40621	9.71897
Abcg3	-1.40129	3.11303
Pik3r1	-1.40016	4.26281
Pnpla7	-1.39421	17.8041
Cerk	-1.38708	24.7799
Gpx1	-1.36848	9.22185
Mylip	-1.36429	5.3536
Plaat3	-1.36121	6.70115
Sgms1	-1.34088	3.116
Acaa1a	-1.32795	8.10679
Lipe	-1.31837	16.8477
Cept1	-1.26866	20.9547
Pla1a	-1.26159	3.87397
Mboat7	-1.26121	8.51428
Plpp5	-1.25332	11.8762
H2-Ke6	-1.23553	4.78252
Stat3	-1.22644	41.475
Cers6	-1.19383	10.8069
Pik3cb	-1.17841	12.9101
Ptgs1	-1.16918	6.52143
Dgka	-1.16917	12.4056
Abcc5	-1.12323	3.51629
Adipor2	-1.11312	12.5157
Gpat3	-1.11043	3.73546
Pld3	-1.09313	3.73314
Ikbkb	-1.07162	7.10292
Adcy7	-1.05507	8.63827
Sgpl1	-1.04909	14.4295
Acacb	1.00847	2.54788
Pla2g6	1.013	11.9957
Cers5	1.02984	3.91228
Acaca	1.04704	2.75638
Mboat1	1.04983	1.7251
Hacd1	1.05671	1.49428
Selenoi	1.05769	3.36604
Prkg1	1.05906	2.11361
Lclat1	1.06261	5.94309
Acsbg1	1.07582	1.60563
Pck2	1.08006	5.22841
Fads2	1.08153	1.33892
Cers4	1.11201	1.84451
Ehhadh	1.12283	3.06879
Pemt	1.13414	3.43521
Scd1	1.1388	1.67838
Plpp1	1.14745	2.15501
Npr1	1.15387	3.36367
Adcy3	1.15815	27.4486
Crls1	1.17537	13.5331
Eci1	1.18853	7.46725
Glyctk	1.20895	2.53785
Fads1	1.24682	3.71919
Dhcr7	1.28138	3.00591
Abcg2	1.28261	2.99269
Abcb7	1.31482	13.757
Slco1a5	1.32187	2.20101
Abcb9	1.34916	3.11158
Hadh	1.35502	6.39255
Npc1l1	1.36213	3.25498
Amacr	1.37146	7.36351
Elovl7	1.3838	3.35292
Cyp3a13	1.41563	8.05601
Akr1b8	1.45505	41.7619
Cyp2j6	1.45927	2.06314
Abcb6	1.47999	8.5867
Gpx8	1.50168	2.33161
Pla2g5	1.5104	3.75286
Cpt1c	1.51538	4.42597
Scd4	1.53358	1.52078
Irs4	1.54215	1.5474
Abcb8	1.54274	17.4855
Cers3	1.54627	2.51565
Bdh1	1.54856	3.24586
Plpp2	1.54974	3.43617
Enpp6	1.57695	1.68436
Abcc4	1.57888	17.3116
Lss	1.60023	4.50584
Prkaa2	1.61156	4.11862
Osbpl5	1.61729	3.2419
Mecr	1.61898	10.4112
Mcat	1.61932	24.1152
Gpam	1.62913	8.02826
Pla2g4c	1.63654	3.55114
Srd5a1	1.63887	2.69029
Prkg2	1.65085	3.22244
Cyp1b1	1.71704	20.4698
Gpat2	1.76191	3.32046
Agk	1.77397	12.4295
Fasn	1.80608	3.10949
Slc4a5	1.83067	3.7326
Pcyt1b	1.83754	4.86012
Gpd1	1.84308	12.6144
Gal3st1	1.90503	2.2764
Pik3r3	1.94272	4.81816
Akr1b3	2.01245	7.02273
Sgpp2	2.01596	1.5056
Hsd17b7	2.01811	5.61083
Mttp	2.17668	23.3497
Dhcr24	2.18922	5.065
Nr1h4	2.27955	4.64016
Dgkk	2.30333	2.65999
Slc5a1	2.38819	1.76356
Cyp27b1	2.39783	26.9281
Baat	2.41917	5.39041
Plb1	2.5236	9.20481
Elovl4	2.53667	6.30892
Pcsk9	2.78144	8.16115
Elovl3	2.85054	3.0094
Cyp24a1	3.16091	2.30378
Lrp2	3.6356	5.49214
Cyp1a1	3.92197	5.0348
Pla2g2e	4.03794	3.89664
Adh7	6.57479	16.7447
Figure 5b. Lipid-metabolism-related pathways (Puro vs. APOA1 TAMs)
	Unchanged	Up-regulated	Down-regulated
Glycerophospholipid metabolism	94	16	19
Arachidonic acid metabolism	89	7	20
Glycerolipid metabolism	58	10	13
Regulation of lipolysis in adipocytes	57	6	15
ABC transporters	46	6	12
Sphingolipid metabolism	48	7	11
Adipocytokine signaling pathway	72	6	14
Ether lipid metabolism	44	9	7
Steroid hormone biosynthesis	87	5	15
Linoleic acid metabolism	50	7	9
Figure 5c. Lipid-metabolism-related pathways (Puro vs. APOA1 TAMs)
Cholesterol metabolism			Steroid hormone biosynthesis			ABC transporters			Steroid biosynthesis
Lipg	-6.26405		Cyp2e1	-6.89061		Abca9	-6.26405		Soat2	-6.26405
Apoc3	-6.07945		Cyp3a11	-5.69044		Abcc8	-6.07945		Dhcr7	-6.07945
Apob	-5.82495		Cyp2d9	-5.35842		Abcc9	-5.82495		Lss	-5.82495
Apoc1	-4.65124		Cyp2c29	-5.07264		Abca1	-5.19364		Hsd17b7	-5.19364
Apoc2	-4.63477		Cyp2d10	-4.76638		Abca8a	-4.65124		Dhcr24	-4.65124
Apoa1	-4.15313		Cyp2c70	-4.67607		Abca7	-4.63477		Cyp27b1	-4.63477
Apoa4	-3.88972		Cyp2c50	-4.56053		Abcb1a	-4.61598		Cyp24a1	-4.61598
Pltp	-3.73352		Cyp2d26	-4.24351		Abcg1	-4.52911
Apoa2	-3.29343		Cyp1a2	-3.92358		Abcd2	-4.15313
Apoe	-2.97259		Ugt2b5	-3.83923		Abcc3	-3.88972
Angptl3	-2.4166		Hsd11b1	-3.33664		Abcg3	-3.73352
Lrp1	-2.26802		Ugt1a6b	-2.85421		Abcc5	-3.29343
Ldlrap1	-2.26309		Ugt1a1	-2.27504		Abcg2	-2.97259
Npc2	-2.07578		Ugt1a7c	-1.81875		Abcb7	-2.84297
Npc1	-2.0673		Dhrs11	-1.46309		Abcb9	-2.74653
Lrpap1	-1.91176		H2-Ke6	-1.23553		Abcb6	-2.42674
Tspo	-1.63268		Cyp3a13	1.41563		Abcb8	-2.4166
Mylip	-1.36429		Srd5a1	1.63887		Abcc4	-2.34774
Osbpl5	1.61729		Cyp1b1	1.71704
Pcsk9	2.78144		Cyp1a1	3.92197
Lrp2	3.6356
Figure 5d. Cholesterol metabolites (Puro vs APOA1 TAMs)
	Puro				APOA1
Species	1	2	3	4	5	6	7	8
ZYMOSTEROL	0.000214657	0.000127575	0.000177109	0.000183048	0.000329067	0.000302165	0.000288364	0.00042918
DESMOSTEROL	0.0298692	0.024274	0.0349016	0.0267059	0.00862946	0.0127735	0.00988642	0.0196799
SQUALENE	4.63126e-06	2.17135e-06	2.41604e-06	2.15363e-06	6.93933e-06	8.30861e-06	5.80304e-06	1.10279e-05
LANOSTEROL	0.000263197	0.000167605	0.000231191	0.000199403	0.000330059	0.000301068	0.000296142	0.000438336
DIHYDROLANOSTEROL	0.000104943	7.26815e-05	9.34933e-05	8.47284e-05	0.000106448	0.000101491	8.94005e-05	0.000150011
LATHOSTEROL	0.000593347	0.000351149	0.000454061	0.000382266	0.000415437	0.00039038	0.000379836	0.000610662
CHOLESTEROL	0.772684	0.422359	0.490498	0.48579	0.100157	0.118709	0.0994406	0.182404
sitosterol	0.00968662	0.0048097	0.00548996	0.00563626	0.00343111	0.00317696	0.00245262	0.00443427
campesterol	0.0111605	0.00555573	0.00646051	0.00691554	0.0060205	0.00556185	0.00466328	0.00814036
stigmastanol	0.000366321	0.000200462	0.000218084	0.000246492	0.000147814	0.000131823	0.000101015	0.000173821
DEHYDROCHOLESTEROL	0.0665369	0.0326862	0.0364085	0.0334849	0.00575182	0.00885844	0.00659533	0.011196
FF-MAS	1.22421e-05	6.13213e-06	7.94635e-06	7.86749e-06	1.11722e-05	9.81663e-06	9.27177e-06	1.12971e-05
T-MAS	9.93986e-05	6.41506e-05	8.81108e-05	7.22158e-05	8.88584e-05	0.000101664	7.94706e-05	0.000107479
4b-OH-CHO	5.41873e-05	2.96604e-05	4.69247e-05	3.73507e-05	1.24268e-05	4.75251e-05	4.46368e-05	0.000138693
7b-OH-CHO	3.35709e-05	2.26914e-05	2.45987e-05	4.1374e-05	1.69114e-05	1.01842e-05	3.6022e-05	0.000221925
27-OH-CHO	1.22511e-05	7.79249e-06	9.88161e-06	8.48656e-06	9.96707e-06	9.69721e-06	8.3133e-06	1.84839e-05
25-OH-CHO	1.16069e-05	6.88401e-06	8.36451e-06	7.99249e-06	7.34096e-06	8.11683e-06	2.83555e-05	2.08148e-05
24-OH-CHO	0.000396602	0.000170756	0.000233014	0.000292189	0.000463074	0.000429011	0.000436843	0.000918163
7K-25OH-CHO	0.000137316	0.000118705	4.65344e-05	0.00017423	2.42587e-05	7.7912e-06	6.63016e-08	3.37218e-05
6K-5aOH-CHO	7.1752e-06	4.90273e-06	2.23839e-06	4.17376e-06	2.25263e-06	3.00362e-06	2.62761e-07	2.54131e-05
7K-CHO-	0.123445	0.0365002	0.0343532	0.11999	0.0181462	0.00725323	0.00634881	0.0106141
24S,25-EPOXY-CHO	4.65291e-05	9.72009e-05	3.68654e-05	0.000171611	1.61998e-05	3.82107e-06	2.70866e-06	6.41006e-06
5a,6a-EPOXY-CHO	0.0126833	0.00563311	0.00366621	0.0220917	0.00167735	0.000634368	0.000790302	0.00416354
5b,6b-EPOXY-CHO	0.0208733	0.00284855	0.00628443	0.0163424	0.0020997	0.00188763	0.00211992	0.0206765
7a-OH-cholestenone	4.93233e-06	1.63383e-05	7.75178e-06	2.45937e-05	5.92003e-06	1.84624e-06	1.56272e-06	3.97778e-06
5a-Cholest-8-14-ene-3b15a-diol	0.00120302	0.00073088	0.00109366	0.000839686	0.00119848	0.00117251	0.00126937	0.00216393
cholestane-3b5a6a-triol	0.00398848	0.00127477	0.00147586	0.00164594	0.000862549	0.000960898	0.000823023	0.0038782
Cholesta-46-dien-3-one	0.0135982	0.0121213	0.00963208	0.0164103	0.00697628	0.00287778	0.00293882	0.00328032
6a-Hydroxy-5a-cholestanol	0.00535174	0.00265835	0.00350141	0.00327139	0.00322033	0.0031851	0.00326275	0.00429471
3b-Hydroxy-5-cholestenoic Acid	2.34022e-06	1.6305e-06	1.31231e-06	1.9322e-06	2.11185e-06	2.34288e-06	7.27091e-07	4.03656e-06
SQUALENE-2,3-EPOXIDE	0.00907237	0.00557627	0.00640041	0.00553825	0.00876443	0.00968873	0.00168114	0.0154961
OXYSTEROL	0.191034	0.0678903	0.0669208	0.186974	0.0436058	0.0282951	0.0198824	0.0660777
STEROL	0.892983	0.492185	0.577356	0.561108	0.126339	0.150904	0.125395	0.228264
Figure 5e. Defferential metabolites (Puro vs APOA1 TAMs)
	24S,25-EPOXY-CHO	7K-CHO	7K-25OH-CHO	DEHYDROCHOLESTEROL	CHOLESTEROL	sterols	oxysterols	Cholesta-46-dien-3-one	DESMOSTEROL	sitosterol	stigmastanol	LANOSTEROL	ZYMOSTEROL	24-OH-CHO	SQUALENE
log2 FC	-3.59537	-2.89124	-2.85635	-2.38388	-2.11653	-2.00001	-1.69979	-1.68723	-1.18332	-0.92499	-0.89536	0.664792	0.941309	1.04035	1.4961
Figure 5g. Heatmap of differentially expressed mitochondrial RNA metabolism genes between Puro-TAMs and APOA1-TAMs.
Gene name	Log2FC(APO/CTRL)	Padjust	Significant	Regulate	CTRL	APO
Ears2	2.16431	5.82e-21	yes	up	0.9125	6.8475
Twnk	1.80372	4.54e-10	yes	up	9.03	49.72
Prorp	1.79786	1.62e-21	yes	up	2.795	16.005
Elac2	1.70235	4.43e-15	yes	up	7.11	38.5675
Yars2	1.68284	1.7e-19	yes	up	6.9625	37.19
Fastkd5	1.67435	2.2e-07	yes	up	1.455	7.6125
Tfam	1.61046	1.41e-24	yes	up	11.5625	74.8375
Pnpt1	1.59654	4.54e-09	yes	up	22.6	111
Gars	1.56863	1.49e-15	yes	up	50.61	248.435
Trmt10b	1.48375	9.88e-18	yes	up	3.9125	16.9075
Tbrg4	1.45349	2.06e-50	yes	up	20.7775	87.625
Mrpl12	1.24422	2.01e-10	yes	up	34.805	136.85
Tefm	1.22037	3.41e-07	yes	up	2.6975	13.2375
Trmt5	1.16296	2.69e-08	yes	up	5.655	15.5
Trnt1	1.07684	1.72e-13	yes	up	25.0025	78.4425
Trmt10c	1.01103	7.19e-23	yes	up	8.1775	27.5975
Figure 5i. Mitochondrial metabolism genes (qPCR)
	Cho 5	Cho 10	TIF
Ears2	-0.274274	0.173992	-1.05195
Twnk	-0.711691	-0.386735	-1.86595
Elac2	-0.187668	-0.219339	-0.7331
Yars2	-0.048342	-0.451726	-0.204406
Fastkd5	-0.0357282	-0.455026	-0.23191
Tfam	0.473856	-0.109831	0.6727
Pnpt1	-0.057565	-0.187016	-0.876291
Gars	-0.434309	-0.720566	-1.38454
Trmt10b	-0.607492	-0.820854	-0.385626
Tbrg4	-0.241709	-1.04671	-0.98579
Mrpl12	0.214758	-0.0234146	0.0506856
Tefm	-0.689728	-0.43082	-0.483257
Trmt5	-0.159989	-0.531764	-0.272926
Trnt1	-0.455503	0.159303	-0.246697
Trmt10c	0.429872	0.241735	1.0944
Figure 5j. Quantification of cytoplasmic proteins and mitochondrial proteins in cholesterol-treated BMDMs.
Cytoplasm						Mitochodria
Vehicle	DOX	Cho	7K-Cho	Epoxy-Cho		Vehicle	DOX	Cho	7K-Cho	Epoxy-Cho
141.041	127.576	145.619	142.926	133.501		7.32135	5.03233	6.52692	5.7729	6.75582
138.079	130.808	134.309	134.847	135.117		7.15977	5.30163	6.44613	5.85368	6.75582
141.849	134.309	142.387	139.156	138.079		7.24056	4.72264	6.28456	5.88061	7.1867
Figure 5k. MitoTracker (BMDMs)
Vehicle	DOX	Cho	7K-Cho
1099	680	944	888
1051	713	958	891
1086	717	915	901
1016	669	870	701
1009	692	893	735
Figure 5l. Representative Coomassie staining of SDS–PAGE gel of cytoplasmic protein and mitochondrial protein of BMDMs.
ImageJ analysis
			MC0				MC1				MC2				MC3				MC4
			Area	Mean	IntDen	RawIntDen	Area	Mean	IntDen	RawIntDen	Area	Mean	IntDen	RawIntDen	Area	Mean	IntDen	RawIntDen	Area	Mean	IntDen	RawIntDen
Cyto	1	pbs	174408	3.569	622506	622506	146124	3.396	496183	496183	134976	3.503	472803	472803	59940	2.106	126225	126225	374976	4.446	1667218	1667218
	2	cho	174408	3.939	687053	687053	146124	3.488	509614	509614	134976	3.394	458089	458089	59940	1.528	91564	91564	374976	5.104	1913939	1913939
	3	7-kc	174408	3.705	646216	646216	146124	2.896	423148	423148	134976	2.883	389118	389118	59940	1.412	84662	84662	374976	4.47	1676114	1676114
	4	epoxy-cho	174408	3.993	696356	696356	146124	3.456	505006	505006	134976	3.302	445739	445739	59940	1.739	104219	104219	374976	5.006	1877204	1877204
Mito	5	pbs	174408	4.034	703478	703478	146124	3.185	465416	465416	134976	3.536	477267	477267	59940	1.745	104619	104619	374976	4.434	1662737	1662737
	6	cho	174408	3.587	625555	625555	146124	3.833	560039	560039	134976	2.947	397762	397762	59940	1.746	104666	104666	374976	4.17	1563594	1563594
	7	7-kc	174408	3.145	548458	548458	146124	3.159	461618	461618	134976	3.019	407516	407516	59940	1.655	99228	99228	374976	4.113	1542120	1542120
	8	epoxy-cho	174408	3.563	621458	621458	146124	3.426	500623	500623	134976	3.746	505604	505604	59940	2.132	127772	127772	374976	4.169	1563325	1563325
	Cytoplasm				Mitochodria
	Vehicle	Cho	7K-Cho	Epoxy-Cho	Vehicle	Cho	7K-Cho	Epoxy-Cho
MC0	1	1.10369	1.03809	1.11863	1	0.889232	0.779638	0.883408
MC1	1	1.02707	0.852806	1.01778	1	1.20331	0.99184	1.07565
MC2	1	0.968879	0.823002	0.942758	1	0.833416	0.853853	1.05937
MC3	1	0.725403	0.670723	0.825661	1	1.00045	0.94847	1.22131
MC4	1	1.14798	1.00534	1.12595	1	0.940374	0.927459	0.940212
Figure 5m. Quantification of the number holes in mitochondria
Vehicle	7K-Cho
0	0
2	0
0	7
2	0
0	1
0	6
0	2
0	2
0	2
1	12
3	3
0	10
0	11
1	2
0	2
0	6
0	1
0	4
1	0
4	0
2
2
0
0
2
0
0
2
0
0
Figure 5o. Representative silver staining and quantification of SDS–PAGE gels of mitochondrial proteins in Puro-TAMs and APOA1-TAMs.
			Full lane
			Puro	APOA1
			0.212	0.223
			0.206	0.226
			Lane (10-35 kDa)
			Puro	APOA1
			0.109	0.121
			0.111	0.118
Figure 5p. Representative silver staining and quantification of SDS–PAGE gels of mitochondrial proteins in Puro-TAMs and APOA1-TAMs.
ApoA1	-	+	-	+
7-KC	-	-	+	+
	1.87	5.28	0.96	1.18
	1.74	5.64	1.19	1.17
	1.6	4.77	1.12	1.35
	1.68	5.22	1.23	1.38
	1.98	1.53	0.89	1.48

## Sheet: Figure 6
Figure 6a. KEGG pathway enrichment analysis of differentially expressed genes between 7K-Cho-treated and vehicle-treated BMDMs for 6 h.
7K-Cho / Vehicle
Num	Pathway id	Description	Database	Ratio_in_study	Ratio_in_pop	Pvalue	Padjust	First Category	Second Category
8	mmu04668	TNF signaling pathway	KEGG PATHWAY	8/64	113/15213	2.26e-08	3.46e-06	Environmental Information Processing	Signal transduction
7	mmu04630	JAK-STAT signaling pathway	KEGG PATHWAY	7/64	167/15213	6.22e-06	0.000475683	Environmental Information Processing	Signal transduction
5	mmu04657	IL-17 signaling pathway	KEGG PATHWAY	5/64	91/15213	3.96e-05	0.00151351	Organismal Systems	Immune system
6	mmu05418	Fluid shear stress and atherosclerosis	KEGG PATHWAY	6/64	146/15213	3.34e-05	0.00170467	Human Diseases	Cardiovascular disease
6	mmu05206	MicroRNAs in cancer	KEGG PATHWAY	6/64	162/15213	5.98e-05	0.00183053	Human Diseases	Cancer: overview
7	mmu04010	MAPK signaling pathway	KEGG PATHWAY	7/64	292/15213	0.000217661	0.00475744	Environmental Information Processing	Signal transduction
5	mmu04371	Apelin signaling pathway	KEGG PATHWAY	5/64	135/15213	0.000255981	0.00489563	Environmental Information Processing	Signal transduction
7	mmu04060	Cytokine-cytokine receptor interaction	KEGG PATHWAY	7/64	288/15213	0.000200039	0.005101	Environmental Information Processing	Signaling molecules and interaction
5	mmu05167	Kaposi sarcoma-associated herpesvirus infection	KEGG PATHWAY	5/64	220/15213	0.00230501	0.0391852	Human Diseases	Infectious disease: viral
3	mmu05140	Leishmaniasis	KEGG PATHWAY	3/64	70/15213	0.00318013	0.048656	Human Diseases	Infectious disease: parasitic
1	mmu00660	C5-Branched dibasic acid metabolism	KEGG PATHWAY	1/64	1/15213	0.00420693	0.0585145	Metabolism	Carbohydrate metabolism
3	mmu05323	Rheumatoid arthritis	KEGG PATHWAY	3/64	87/15213	0.00585389	0.0746371	Human Diseases	Immune disease
7	mmu05200	Pathways in cancer	KEGG PATHWAY	7/64	541/15213	0.00745118	0.0760021	Human Diseases	Cancer: overview
3	mmu05215	Prostate cancer	KEGG PATHWAY	3/64	98/15213	0.00812994	0.0777425	Human Diseases	Cancer: specific types
3	mmu04064	NF-kappa B signaling pathway	KEGG PATHWAY	3/64	105/15213	0.00981435	0.0790314	Environmental Information Processing	Signal transduction
3	mmu04640	Hematopoietic cell lineage	KEGG PATHWAY	3/64	94/15213	0.0072506	0.0792387	Organismal Systems	Immune system
6	mmu05168	Herpes simplex virus 1 infection	KEGG PATHWAY	6/64	442/15213	0.0105297	0.0805519	Human Diseases	Infectious disease: viral
3	mmu05146	Amoebiasis	KEGG PATHWAY	3/64	104/15213	0.00956225	0.0812791	Human Diseases	Infectious disease: parasitic
3	mmu05142	Chagas disease	KEGG PATHWAY	3/64	102/15213	0.00906956	0.081626	Human Diseases	Infectious disease: parasitic
3	mmu05222	Small cell lung cancer	KEGG PATHWAY	3/64	93/15213	0.00704007	0.0828562	Human Diseases	Cancer: specific types
3	mmu04670	Leukocyte transendothelial migration	KEGG PATHWAY	3/64	117/15213	0.0131435	0.087433	Organismal Systems	Immune system
4	mmu05417	Lipid and atherosclerosis	KEGG PATHWAY	4/64	217/15213	0.0131331	0.0913349	Human Diseases	Cardiovascular disease
2	mmu05219	Bladder cancer	KEGG PATHWAY	2/64	41/15213	0.0128559	0.0936648	Human Diseases	Cancer: specific types
3	mmu04380	Osteoclast differentiation	KEGG PATHWAY	3/64	127/15213	0.0163538	0.0962359	Organismal Systems	Development and regeneration
5	mmu04151	PI3K-Akt signaling pathway	KEGG PATHWAY	5/64	353/15213	0.0163112	0.0998248	Environmental Information Processing	Signal transduction
3	mmu04750	Inflammatory mediator regulation of TRP channels	KEGG PATHWAY	3/64	126/15213	0.0160147	0.102094	Organismal Systems	Sensory system
2	mmu05144	Malaria	KEGG PATHWAY	2/64	54/15213	0.0216657	0.114305	Human Diseases	Infectious disease: parasitic
4	mmu05163	Human cytomegalovirus infection	KEGG PATHWAY	4/64	249/15213	0.0206955	0.117275	Human Diseases	Infectious disease: viral
3	mmu04270	Vascular smooth muscle contraction	KEGG PATHWAY	3/64	141/15213	0.0215261	0.117625	Organismal Systems	Circulatory system
2	mmu05321	Inflammatory bowel disease	KEGG PATHWAY	2/64	62/15213	0.0280239	0.126107	Human Diseases	Immune disease
2	mmu04370	VEGF signaling pathway	KEGG PATHWAY	2/64	58/15213	0.0247602	0.126277	Environmental Information Processing	Signal transduction
3	mmu04390	Hippo signaling pathway	KEGG PATHWAY	3/64	155/15213	0.0274954	0.127479	Environmental Information Processing	Signal transduction
3	mmu04921	Oxytocin signaling pathway	KEGG PATHWAY	3/64	152/15213	0.0261491	0.129059	Organismal Systems	Endocrine system
2	mmu04913	Ovarian steroidogenesis	KEGG PATHWAY	2/64	64/15213	0.0297171	0.129906	Organismal Systems	Endocrine system
2	mmu05134	Legionellosis	KEGG PATHWAY	2/64	61/15213	0.0271924	0.130014	Human Diseases	Infectious disease: bacterial
2	mmu04664	Fc epsilon RI signaling pathway	KEGG PATHWAY	2/64	67/15213	0.0323315	0.133695	Organismal Systems	Immune system
3	mmu05161	Hepatitis B	KEGG PATHWAY	3/64	165/15213	0.0322466	0.137048	Human Diseases	Infectious disease: viral
3	mmu04218	Cellular senescence	KEGG PATHWAY	3/64	174/15213	0.036867	0.148438	Cellular Processes	Cell growth and death
2	mmu05133	Pertussis	KEGG PATHWAY	2/64	77/15213	0.0416621	0.163444	Human Diseases	Infectious disease: bacterial
3	mmu04510	Focal adhesion	KEGG PATHWAY	3/64	199/15213	0.0513788	0.178658	Cellular Processes	Cellular community - eukaryotes
1	mmu03450	Non-homologous end-joining	KEGG PATHWAY	1/64	12/15213	0.0493487	0.17977	Genetic Information Processing	Replication and repair
2	mmu00590	Arachidonic acid metabolism	KEGG PATHWAY	2/64	86/15213	0.0508127	0.180799	Metabolism	Lipid metabolism
2	mmu04012	ErbB signaling pathway	KEGG PATHWAY	2/64	84/15213	0.0487211	0.181813	Environmental Information Processing	Signal transduction
5	mmu05022	Pathways of neurodegeneration - multiple diseases	KEGG PATHWAY	5/64	471/15213	0.0478176	0.182902	Human Diseases	Neurodegenerative disease
2	mmu05210	Colorectal cancer	KEGG PATHWAY	2/64	89/15213	0.0540099	0.183634	Human Diseases	Cancer: specific types
2	mmu04061	Viral protein interaction with cytokine and cytokine receptor	KEGG PATHWAY	2/64	92/15213	0.0572769	0.190508	Environmental Information Processing	Signaling molecules and interaction
2	mmu04912	GnRH signaling pathway	KEGG PATHWAY	2/64	92/15213	0.0572769	0.190508	Organismal Systems	Endocrine system
2	mmu04350	TGF-beta signaling pathway	KEGG PATHWAY	2/64	95/15213	0.0606114	0.193199	Environmental Information Processing	Signal transduction
2	mmu04620	Toll-like receptor signaling pathway	KEGG PATHWAY	2/64	99/15213	0.0651588	0.195476	Organismal Systems	Immune system
4	mmu05010	Alzheimer disease	KEGG PATHWAY	4/64	366/15213	0.0679956	0.196289	Human Diseases	Neurodegenerative disease
3	mmu04810	Regulation of actin cytoskeleton	KEGG PATHWAY	3/64	219/15213	0.0646989	0.197979	Cellular Processes	Cell motility
2	mmu04933	AGE-RAGE signaling pathway in diabetic complications	KEGG PATHWAY	2/64	101/15213	0.0674745	0.198531	Human Diseases	Endocrine and metabolic disease
2	mmu05231	Choline metabolism in cancer	KEGG PATHWAY	2/64	98/15213	0.0640113	0.199872	Human Diseases	Cancer: overview
2	mmu04659	Th17 cell differentiation	KEGG PATHWAY	2/64	105/15213	0.072187	0.20453	Organismal Systems	Immune system
1	mmu00220	Arginine biosynthesis	KEGG PATHWAY	1/64	20/15213	0.0809078	0.206315	Metabolism	Amino acid metabolism
2	mmu04935	Growth hormone synthesis, secretion and action	KEGG PATHWAY	2/64	115/15213	0.084413	0.20831	Organismal Systems	Endocrine system
3	mmu05132	Salmonella infection	KEGG PATHWAY	3/64	244/15213	0.0833507	0.20906	Human Diseases	Infectious disease: bacterial
2	mmu04625	C-type lectin receptor signaling pathway	KEGG PATHWAY	2/64	112/15213	0.0806812	0.212832	Organismal Systems	Immune system
2	mmu04066	HIF-1 signaling pathway	KEGG PATHWAY	2/64	112/15213	0.0806812	0.212832	Environmental Information Processing	Signal transduction
3	mmu04020	Calcium signaling pathway	KEGG PATHWAY	3/64	239/15213	0.0794504	0.213262	Environmental Information Processing	Signal transduction
3	mmu05171	Coronavirus disease - COVID-19	KEGG PATHWAY	3/64	238/15213	0.0786803	0.214966	Human Diseases	Infectious disease: viral
2	mmu05145	Toxoplasmosis	KEGG PATHWAY	2/64	110/15213	0.0782233	0.217603	Human Diseases	Infectious disease: parasitic
2	mmu04611	Platelet activation	KEGG PATHWAY	2/64	124/15213	0.0959134	0.232933	Organismal Systems	Immune system
1	mmu00592	alpha-Linolenic acid metabolism	KEGG PATHWAY	1/64	25/15213	0.100106	0.239316	Metabolism	Lipid metabolism
2	mmu04926	Relaxin signaling pathway	KEGG PATHWAY	2/64	129/15213	0.102487	0.241239	Organismal Systems	Endocrine system
2	mmu04726	Serotonergic synapse	KEGG PATHWAY	2/64	131/15213	0.105151	0.243759	Organismal Systems	Nervous system
2	mmu05135	Yersinia infection	KEGG PATHWAY	2/64	135/15213	0.110535	0.252416	Human Diseases	Infectious disease: bacterial
2	mmu04550	Signaling pathways regulating pluripotency of stem cells	KEGG PATHWAY	2/64	139/15213	0.115991	0.26098	Cellular Processes	Cellular community - eukaryotes
1	mmu01523	Antifolate resistance	KEGG PATHWAY	1/64	30/15213	0.11891	0.263669	Human Diseases	Drug resistance: antineoplastic
2	mmu04723	Retrograde endocannabinoid signaling	KEGG PATHWAY	2/64	144/15213	0.122907	0.268639	Organismal Systems	Nervous system
2	mmu04072	Phospholipase D signaling pathway	KEGG PATHWAY	2/64	148/15213	0.128511	0.276931	Environmental Information Processing	Signal transduction
2	mmu04932	Non-alcoholic fatty liver disease	KEGG PATHWAY	2/64	155/15213	0.138459	0.294226	Human Diseases	Endocrine and metabolic disease
1	mmu05143	African trypanosomiasis	KEGG PATHWAY	1/64	36/15213	0.140964	0.295444	Human Diseases	Infectious disease: parasitic
1	mmu05216	Thyroid cancer	KEGG PATHWAY	1/64	37/15213	0.144586	0.298942	Human Diseases	Cancer: specific types
2	mmu04514	Cell adhesion molecules	KEGG PATHWAY	2/64	163/15213	0.150031	0.306062	Environmental Information Processing	Signaling molecules and interaction
2	mmu05160	Hepatitis C	KEGG PATHWAY	2/64	163/15213	0.150031	0.306062	Human Diseases	Infectious disease: viral
2	mmu04217	Necroptosis	KEGG PATHWAY	2/64	169/15213	0.158834	0.315606	Cellular Processes	Cell growth and death
2	mmu05164	Influenza A	KEGG PATHWAY	2/64	172/15213	0.163273	0.320266	Human Diseases	Infectious disease: viral
1	mmu04672	Intestinal immune network for IgA production	KEGG PATHWAY	1/64	43/15213	0.166007	0.321508	Organismal Systems	Immune system
2	mmu05152	Tuberculosis	KEGG PATHWAY	2/64	180/15213	0.175217	0.335102	Human Diseases	Infectious disease: bacterial
2	mmu04360	Axon guidance	KEGG PATHWAY	2/64	182/15213	0.178225	0.336648	Organismal Systems	Development and regeneration
2	mmu04062	Chemokine signaling pathway	KEGG PATHWAY	2/64	188/15213	0.187299	0.341152	Organismal Systems	Immune system
1	mmu04930	Type II diabetes mellitus	KEGG PATHWAY	1/64	48/15213	0.183454	0.342299	Human Diseases	Endocrine and metabolic disease
1	mmu00565	Ether lipid metabolism	KEGG PATHWAY	1/64	48/15213	0.183454	0.342299	Metabolism	Lipid metabolism
1	mmu00591	Linoleic acid metabolism	KEGG PATHWAY	1/64	50/15213	0.190332	0.342598	Metabolism	Lipid metabolism
1	mmu04923	Regulation of lipolysis in adipocytes	KEGG PATHWAY	1/64	56/15213	0.210625	0.346512	Organismal Systems	Endocrine system
2	mmu05415	Diabetic cardiomyopathy	KEGG PATHWAY	2/64	205/15213	0.213335	0.347236	Human Diseases	Cardiovascular disease
1	mmu05332	Graft-versus-host disease	KEGG PATHWAY	1/64	55/15213	0.207278	0.3485	Human Diseases	Immune disease
2	mmu04621	NOD-like receptor signaling pathway	KEGG PATHWAY	2/64	203/15213	0.210251	0.349656	Organismal Systems	Immune system
1	mmu05213	Endometrial cancer	KEGG PATHWAY	1/64	58/15213	0.217277	0.349931	Human Diseases	Cancer: specific types
2	mmu05202	Transcriptional misregulation in cancer	KEGG PATHWAY	2/64	199/15213	0.204098	0.350865	Human Diseases	Cancer: overview
2	mmu05205	Proteoglycans in cancer	KEGG PATHWAY	2/64	201/15213	0.207172	0.352192	Human Diseases	Cancer: overview
1	mmu04978	Mineral absorption	KEGG PATHWAY	1/64	53/15213	0.200542	0.352677	Organismal Systems	Digestive system
3	mmu05014	Amyotrophic lateral sclerosis	KEGG PATHWAY	3/64	365/15213	0.198403	0.352972	Human Diseases	Neurodegenerative disease
1	mmu00330	Arginine and proline metabolism	KEGG PATHWAY	1/64	54/15213	0.203917	0.354537	Metabolism	Amino acid metabolism
1	mmu04730	Long-term depression	KEGG PATHWAY	1/64	60/15213	0.223874	0.3568	Organismal Systems	Nervous system
2	mmu04015	Rap1 signaling pathway	KEGG PATHWAY	2/64	214/15213	0.227266	0.358471	Environmental Information Processing	Signal transduction
1	mmu04940	Type I diabetes mellitus	KEGG PATHWAY	1/64	62/15213	0.230417	0.359732	Human Diseases	Endocrine and metabolic disease
1	mmu04623	Cytosolic DNA-sensing pathway	KEGG PATHWAY	1/64	62/15213	0.230417	0.359732	Organismal Systems	Immune system
2	mmu05166	Human T-cell leukemia virus 1 infection	KEGG PATHWAY	2/64	239/15213	0.266248	0.370327	Human Diseases	Infectious disease: viral
2	mmu05169	Epstein-Barr virus infection	KEGG PATHWAY	2/64	224/15213	0.242824	0.371521	Human Diseases	Infectious disease: viral
2	mmu04014	Ras signaling pathway	KEGG PATHWAY	2/64	229/15213	0.250624	0.372286	Environmental Information Processing	Signal transduction
1	mmu05214	Glioma	KEGG PATHWAY	1/64	73/15213	0.265442	0.372592	Human Diseases	Cancer: specific types
1	mmu04971	Gastric acid secretion	KEGG PATHWAY	1/64	75/15213	0.271639	0.374421	Organismal Systems	Digestive system
1	mmu05220	Chronic myeloid leukemia	KEGG PATHWAY	1/64	75/15213	0.271639	0.374421	Human Diseases	Cancer: specific types
1	mmu01521	EGFR tyrosine kinase inhibitor resistance	KEGG PATHWAY	1/64	77/15213	0.277785	0.376116	Human Diseases	Drug resistance: antineoplastic
1	mmu05221	Acute myeloid leukemia	KEGG PATHWAY	1/64	70/15213	0.256048	0.376686	Human Diseases	Cancer: specific types
1	mmu04920	Adipocytokine signaling pathway	KEGG PATHWAY	1/64	71/15213	0.259192	0.37768	Organismal Systems	Endocrine system
1	mmu05211	Renal cell carcinoma	KEGG PATHWAY	1/64	68/15213	0.24972	0.378289	Human Diseases	Cancer: specific types
1	mmu05230	Central carbon metabolism in cancer	KEGG PATHWAY	1/64	68/15213	0.24972	0.378289	Human Diseases	Cancer: overview
1	mmu04917	Prolactin signaling pathway	KEGG PATHWAY	1/64	72/15213	0.262323	0.378637	Organismal Systems	Endocrine system
1	mmu04115	p53 signaling pathway	KEGG PATHWAY	1/64	72/15213	0.262323	0.378637	Cellular Processes	Cell growth and death
1	mmu05218	Melanoma	KEGG PATHWAY	1/64	72/15213	0.262323	0.378637	Human Diseases	Cancer: specific types
1	mmu05204	Chemical carcinogenesis - DNA adducts	KEGG PATHWAY	1/64	81/15213	0.289924	0.389108	Human Diseases	Cancer: overview
1	mmu01524	Platinum drug resistance	KEGG PATHWAY	1/64	81/15213	0.289924	0.389108	Human Diseases	Drug resistance: antineoplastic
1	mmu04512	ECM-receptor interaction	KEGG PATHWAY	1/64	87/15213	0.307757	0.395687	Environmental Information Processing	Signaling molecules and interaction
1	mmu04260	Cardiac muscle contraction	KEGG PATHWAY	1/64	88/15213	0.310686	0.396124	Organismal Systems	Circulatory system
1	mmu05235	PD-L1 expression and PD-1 checkpoint pathway in cancer	KEGG PATHWAY	1/64	88/15213	0.310686	0.396124	Human Diseases	Cancer: overview
1	mmu04610	Complement and coagulation cascades	KEGG PATHWAY	1/64	90/15213	0.316507	0.396931	Organismal Systems	Immune system
2	mmu05020	Prion disease	KEGG PATHWAY	2/64	265/15213	0.306837	0.397848	Human Diseases	Neurodegenerative disease
1	mmu04540	Gap junction	KEGG PATHWAY	1/64	85/15213	0.301862	0.398145	Cellular Processes	Cellular community - eukaryotes
1	mmu04146	Peroxisome	KEGG PATHWAY	1/64	86/15213	0.304815	0.398605	Cellular Processes	Transport and catabolism
1	mmu01522	Endocrine resistance	KEGG PATHWAY	1/64	92/15213	0.32228	0.400885	Human Diseases	Drug resistance: antineoplastic
1	mmu04666	Fc gamma R-mediated phagocytosis	KEGG PATHWAY	1/64	92/15213	0.32228	0.400885	Organismal Systems	Immune system
1	mmu00564	Glycerophospholipid metabolism	KEGG PATHWAY	1/64	98/15213	0.339312	0.415318	Metabolism	Lipid metabolism
1	mmu04974	Protein digestion and absorption	KEGG PATHWAY	1/64	105/15213	0.358652	0.435506	Organismal Systems	Digestive system
1	mmu04928	Parathyroid hormone synthesis, secretion and action	KEGG PATHWAY	1/64	107/15213	0.364074	0.438609	Organismal Systems	Endocrine system
1	mmu04931	Insulin resistance	KEGG PATHWAY	1/64	109/15213	0.369451	0.44161	Human Diseases	Endocrine and metabolic disease
1	mmu04724	Glutamatergic synapse	KEGG PATHWAY	1/64	113/15213	0.380072	0.450783	Organismal Systems	Nervous system
1	mmu04919	Thyroid hormone signaling pathway	KEGG PATHWAY	1/64	120/15213	0.398236	0.468693	Organismal Systems	Endocrine system
1	mmu04110	Cell cycle	KEGG PATHWAY	1/64	123/15213	0.405859	0.474018	Cellular Processes	Cell growth and death
1	mmu04910	Insulin signaling pathway	KEGG PATHWAY	1/64	137/15213	0.440195	0.491605	Organismal Systems	Endocrine system
1	mmu00190	Oxidative phosphorylation	KEGG PATHWAY	1/64	136/15213	0.437809	0.492535	Metabolism	Energy metabolism
1	mmu04068	FoxO signaling pathway	KEGG PATHWAY	1/64	131/15213	0.425726	0.493455	Environmental Information Processing	Signal transduction
1	mmu03010	Ribosome	KEGG PATHWAY	1/64	135/15213	0.435413	0.493468	Genetic Information Processing	Translation
2	mmu05165	Human papillomavirus infection	KEGG PATHWAY	2/64	349/15213	0.433638	0.495124	Human Diseases	Infectious disease: viral
1	mmu04915	Estrogen signaling pathway	KEGG PATHWAY	1/64	133/15213	0.43059	0.49534	Organismal Systems	Endocrine system
1	mmu04261	Adrenergic signaling in cardiomyocytes	KEGG PATHWAY	1/64	148/15213	0.465797	0.50188	Organismal Systems	Circulatory system
1	mmu05224	Breast cancer	KEGG PATHWAY	1/64	146/15213	0.461229	0.504058	Human Diseases	Cancer: specific types
1	mmu05226	Gastric cancer	KEGG PATHWAY	1/64	146/15213	0.461229	0.504058	Human Diseases	Cancer: specific types
1	mmu05162	Measles	KEGG PATHWAY	1/64	145/15213	0.458931	0.505155	Human Diseases	Infectious disease: viral
1	mmu04120	Ubiquitin mediated proteolysis	KEGG PATHWAY	1/64	144/15213	0.456624	0.506257	Genetic Information Processing	Folding, sorting and degradation
1	mmu04530	Tight junction	KEGG PATHWAY	1/64	166/15213	0.505226	0.540556	Cellular Processes	Cellular community - eukaryotes
1	mmu04022	cGMP-PKG signaling pathway	KEGG PATHWAY	1/64	172/15213	0.517721	0.542543	Environmental Information Processing	Signal transduction
1	mmu04310	Wnt signaling pathway	KEGG PATHWAY	1/64	169/15213	0.511513	0.543482	Environmental Information Processing	Signal transduction
1	mmu05225	Hepatocellular carcinoma	KEGG PATHWAY	1/64	171/15213	0.51566	0.544111	Human Diseases	Cancer: specific types
1	mmu05207	Chemical carcinogenesis - receptor activation	KEGG PATHWAY	1/64	208/15213	0.586427	0.610362	Human Diseases	Cancer: overview
1	mmu05208	Chemical carcinogenesis - reactive oxygen species	KEGG PATHWAY	1/64	221/15213	0.608789	0.629357	Human Diseases	Cancer: overview
1	mmu04714	Thermogenesis	KEGG PATHWAY	1/64	228/15213	0.620333	0.636987	Organismal Systems	Environmental adaptation
1	mmu05170	Human immunodeficiency virus 1 infection	KEGG PATHWAY	1/64	234/15213	0.629961	0.64256	Human Diseases	Infectious disease: viral
1	mmu05012	Parkinson disease	KEGG PATHWAY	1/64	247/15213	0.650004	0.658613	Human Diseases	Neurodegenerative disease
1	mmu05016	Huntington disease	KEGG PATHWAY	1/64	300/15213	0.721228	0.725973	Human Diseases	Neurodegenerative disease
1	mmu04080	Neuroactive ligand-receptor interaction	KEGG PATHWAY	1/64	355/15213	0.780046	0.780046	Environmental Information Processing	Signaling molecules and interaction
Figure 6b. KEGG pathway enrichment analysis of differentially expressed genes between DOX-treated and vehicle-treated BMDMs for 6 h.
DOX / Vehicle
Num	Pathway id	Description	Database	Ratio_in_study	Ratio_in_pop	Pvalue	Padjust	First Category	Second Category
7	mmu04668	TNF signaling pathway	KEGG PATHWAY	7/77	113/15213	1.62067e-06	0.000307927	Environmental Information Processing	Signal transduction
5	mmu04657	IL-17 signaling pathway	KEGG PATHWAY	5/77	91/15213	9.64626e-05	0.00916395	Organismal Systems	Immune system
5	mmu04064	NF-kappa B signaling pathway	KEGG PATHWAY	5/77	105/15213	0.000189569	0.0120061	Environmental Information Processing	Signal transduction
6	mmu04060	Cytokine-cytokine receptor interaction	KEGG PATHWAY	6/77	288/15213	0.00336452	0.159815	Environmental Information Processing	Signaling molecules and interaction
3	mmu00982	Drug metabolism - cytochrome P450	KEGG PATHWAY	3/77	69/15213	0.00514019	0.162773	Metabolism	Xenobiotics biodegradation and metabolism
4	mmu05224	Breast cancer	KEGG PATHWAY	4/77	146/15213	0.00640873	0.173951	Human Diseases	Cancer: specific types
3	mmu05222	Small cell lung cancer	KEGG PATHWAY	3/77	93/15213	0.0116776	0.184895	Human Diseases	Cancer: specific types
1	mmu00660	C5-Branched dibasic acid metabolism	KEGG PATHWAY	1/77	1/15213	0.00506146	0.192336	Metabolism	Carbohydrate metabolism
3	mmu04061	Viral protein interaction with cytokine and cytokine receptor	KEGG PATHWAY	3/77	92/15213	0.0113415	0.195899	Environmental Information Processing	Signaling molecules and interaction
6	mmu05010	Alzheimer disease	KEGG PATHWAY	6/77	366/15213	0.0105263	0.199999	Human Diseases	Neurodegenerative disease
3	mmu03320	PPAR signaling pathway	KEGG PATHWAY	3/77	89/15213	0.0103674	0.218867	Organismal Systems	Endocrine system
2	mmu05216	Thyroid cancer	KEGG PATHWAY	2/77	37/15213	0.0150191	0.219509	Human Diseases	Cancer: specific types
4	mmu04630	JAK-STAT signaling pathway	KEGG PATHWAY	4/77	167/15213	0.0101872	0.241946	Environmental Information Processing	Signal transduction
4	mmu05202	Transcriptional misregulation in cancer	KEGG PATHWAY	4/77	199/15213	0.0183165	0.248581	Human Diseases	Cancer: overview
2	mmu00260	Glycine, serine and threonine metabolism	KEGG PATHWAY	2/77	43/15213	0.0199708	0.252964	Metabolism	Amino acid metabolism
2	mmu00620	Pyruvate metabolism	KEGG PATHWAY	2/77	43/15213	0.0199708	0.252964	Metabolism	Carbohydrate metabolism
3	mmu05226	Gastric cancer	KEGG PATHWAY	3/77	146/15213	0.0378446	0.266314	Human Diseases	Cancer: specific types
3	mmu04218	Cellular senescence	KEGG PATHWAY	3/77	174/15213	0.0582195	0.269798	Cellular Processes	Cell growth and death
4	mmu05163	Human cytomegalovirus infection	KEGG PATHWAY	4/77	249/15213	0.0374675	0.273801	Human Diseases	Infectious disease: viral
4	mmu04010	MAPK signaling pathway	KEGG PATHWAY	4/77	292/15213	0.0606165	0.274218	Environmental Information Processing	Signal transduction
2	mmu05213	Endometrial cancer	KEGG PATHWAY	2/77	58/15213	0.034827	0.275713	Human Diseases	Cancer: specific types
3	mmu04613	Neutrophil extracellular trap formation	KEGG PATHWAY	3/77	172/15213	0.0566211	0.275846	Organismal Systems	Immune system
3	mmu04022	cGMP-PKG signaling pathway	KEGG PATHWAY	3/77	172/15213	0.0566211	0.275846	Environmental Information Processing	Signal transduction
3	mmu04723	Retrograde endocannabinoid signaling	KEGG PATHWAY	3/77	144/15213	0.0365584	0.277844	Organismal Systems	Nervous system
6	mmu05200	Pathways in cancer	KEGG PATHWAY	6/77	541/15213	0.0559922	0.279961	Human Diseases	Cancer: overview
2	mmu05204	Chemical carcinogenesis - DNA adducts	KEGG PATHWAY	2/77	81/15213	0.0634055	0.280164	Human Diseases	Cancer: overview
2	mmu00010	Glycolysis / Gluconeogenesis	KEGG PATHWAY	2/77	65/15213	0.0428467	0.28072	Metabolism	Carbohydrate metabolism
3	mmu04921	Oxytocin signaling pathway	KEGG PATHWAY	3/77	152/15213	0.0418407	0.283919	Organismal Systems	Endocrine system
3	mmu04270	Vascular smooth muscle contraction	KEGG PATHWAY	3/77	141/15213	0.0346726	0.286426	Organismal Systems	Circulatory system
3	mmu05225	Hepatocellular carcinoma	KEGG PATHWAY	3/77	171/15213	0.0558299	0.286694	Human Diseases	Cancer: specific types
5	mmu04151	PI3K-Akt signaling pathway	KEGG PATHWAY	5/77	353/15213	0.0332232	0.286927	Environmental Information Processing	Signal transduction
6	mmu05022	Pathways of neurodegeneration - multiple diseases	KEGG PATHWAY	6/77	471/15213	0.0319228	0.288826	Human Diseases	Neurodegenerative disease
2	mmu04012	ErbB signaling pathway	KEGG PATHWAY	2/77	84/15213	0.0675693	0.291776	Environmental Information Processing	Signal transduction
2	mmu04978	Mineral absorption	KEGG PATHWAY	2/77	53/15213	0.0295053	0.295053	Organismal Systems	Digestive system
3	mmu04062	Chemokine signaling pathway	KEGG PATHWAY	3/77	188/15213	0.069997	0.295543	Organismal Systems	Immune system
2	mmu04920	Adipocytokine signaling pathway	KEGG PATHWAY	2/77	71/15213	0.0502125	0.298137	Organismal Systems	Endocrine system
2	mmu00980	Metabolism of xenobiotics by cytochrome P450	KEGG PATHWAY	2/77	71/15213	0.0502125	0.298137	Metabolism	Xenobiotics biodegradation and metabolism
2	mmu05221	Acute myeloid leukemia	KEGG PATHWAY	2/77	70/15213	0.0489549	0.300046	Human Diseases	Cancer: specific types
4	mmu05169	Epstein-Barr virus infection	KEGG PATHWAY	4/77	224/15213	0.0268663	0.300271	Human Diseases	Infectious disease: viral
2	mmu05220	Chronic myeloid leukemia	KEGG PATHWAY	2/77	75/15213	0.055358	0.300515	Human Diseases	Cancer: specific types
2	mmu04971	Gastric acid secretion	KEGG PATHWAY	2/77	75/15213	0.055358	0.300515	Organismal Systems	Digestive system
3	mmu04210	Apoptosis	KEGG PATHWAY	3/77	136/15213	0.0316458	0.300635	Cellular Processes	Cell growth and death
2	mmu00071	Fatty acid degradation	KEGG PATHWAY	2/77	52/15213	0.0284838	0.300662	Metabolism	Lipid metabolism
3	mmu04310	Wnt signaling pathway	KEGG PATHWAY	3/77	169/15213	0.0542638	0.303239	Environmental Information Processing	Signal transduction
2	mmu05210	Colorectal cancer	KEGG PATHWAY	2/77	89/15213	0.0747037	0.308559	Human Diseases	Cancer: specific types
3	mmu05206	MicroRNAs in cancer	KEGG PATHWAY	3/77	162/15213	0.048954	0.310042	Human Diseases	Cancer: overview
3	mmu05417	Lipid and atherosclerosis	KEGG PATHWAY	3/77	217/15213	0.0974712	0.31389	Human Diseases	Cardiovascular disease
3	mmu05207	Chemical carcinogenesis - receptor activation	KEGG PATHWAY	3/77	208/15213	0.0885235	0.317348	Human Diseases	Cancer: overview
2	mmu04928	Parathyroid hormone synthesis, secretion and action	KEGG PATHWAY	2/77	107/15213	0.102178	0.318258	Organismal Systems	Endocrine system
3	mmu05167	Kaposi sarcoma-associated herpesvirus infection	KEGG PATHWAY	3/77	220/15213	0.100533	0.318356	Human Diseases	Infectious disease: viral
1	mmu04964	Proximal tubule bicarbonate reclamation	KEGG PATHWAY	1/77	22/15213	0.105698	0.318773	Organismal Systems	Excretory system
2	mmu04976	Bile secretion	KEGG PATHWAY	2/77	98/15213	0.0881135	0.321953	Organismal Systems	Digestive system
2	mmu04931	Insulin resistance	KEGG PATHWAY	2/77	109/15213	0.105383	0.322949	Human Diseases	Endocrine and metabolic disease
3	mmu04621	NOD-like receptor signaling pathway	KEGG PATHWAY	3/77	203/15213	0.0837123	0.324599	Organismal Systems	Immune system
2	mmu04922	Glucagon signaling pathway	KEGG PATHWAY	2/77	104/15213	0.0974222	0.324741	Organismal Systems	Endocrine system
2	mmu05146	Amoebiasis	KEGG PATHWAY	2/77	104/15213	0.0974222	0.324741	Human Diseases	Infectious disease: parasitic
3	mmu05415	Diabetic cardiomyopathy	KEGG PATHWAY	3/77	205/15213	0.0856228	0.325367	Human Diseases	Cardiovascular disease
1	mmu00061	Fatty acid biosynthesis	KEGG PATHWAY	1/77	18/15213	0.0873372	0.325374	Metabolism	Lipid metabolism
2	mmu00830	Retinol metabolism	KEGG PATHWAY	2/77	95/15213	0.0835666	0.330784	Metabolism	Metabolism of cofactors and vitamins
1	mmu00100	Steroid biosynthesis	KEGG PATHWAY	1/77	20/15213	0.0965639	0.333584	Metabolism	Lipid metabolism
1	mmu00220	Arginine biosynthesis	KEGG PATHWAY	1/77	20/15213	0.0965639	0.333584	Metabolism	Amino acid metabolism
1	mmu00450	Selenocompound metabolism	KEGG PATHWAY	1/77	17/15213	0.0826891	0.334275	Metabolism	Metabolism of other amino acids
2	mmu04925	Aldosterone synthesis and secretion	KEGG PATHWAY	2/77	103/15213	0.0958516	0.337256	Organismal Systems	Endocrine system
1	mmu00534	Glycosaminoglycan biosynthesis - heparan sulfate / heparin	KEGG PATHWAY	1/77	24/15213	0.114742	0.34064	Metabolism	Glycan biosynthesis and metabolism
2	mmu04611	Platelet activation	KEGG PATHWAY	2/77	124/15213	0.130238	0.358626	Organismal Systems	Immune system
2	mmu04919	Thyroid hormone signaling pathway	KEGG PATHWAY	2/77	120/15213	0.12348	0.360941	Organismal Systems	Endocrine system
3	mmu05012	Parkinson disease	KEGG PATHWAY	3/77	247/15213	0.129751	0.362539	Human Diseases	Neurodegenerative disease
2	mmu04110	Cell cycle	KEGG PATHWAY	2/77	123/15213	0.12854	0.37004	Cellular Processes	Cell growth and death
2	mmu04152	AMPK signaling pathway	KEGG PATHWAY	2/77	123/15213	0.12854	0.37004	Environmental Information Processing	Signal transduction
1	mmu00040	Pentose and glucuronate interconversions	KEGG PATHWAY	1/77	33/15213	0.154333	0.37118	Metabolism	Carbohydrate metabolism
2	mmu04550	Signaling pathways regulating pluripotency of stem cells	KEGG PATHWAY	2/77	139/15213	0.156287	0.371183	Cellular Processes	Cellular community - eukaryotes
1	mmu00053	Ascorbate and aldarate metabolism	KEGG PATHWAY	1/77	29/15213	0.136957	0.371741	Metabolism	Carbohydrate metabolism
1	mmu00062	Fatty acid elongation	KEGG PATHWAY	1/77	29/15213	0.136957	0.371741	Metabolism	Lipid metabolism
1	mmu01040	Biosynthesis of unsaturated fatty acids	KEGG PATHWAY	1/77	34/15213	0.158622	0.372077	Metabolism	Lipid metabolism
2	mmu04910	Insulin signaling pathway	KEGG PATHWAY	2/77	137/15213	0.152756	0.372099	Organismal Systems	Endocrine system
2	mmu00190	Oxidative phosphorylation	KEGG PATHWAY	2/77	136/15213	0.150997	0.37259	Metabolism	Energy metabolism
2	mmu04068	FoxO signaling pathway	KEGG PATHWAY	2/77	131/15213	0.142265	0.375421	Environmental Information Processing	Signal transduction
2	mmu04726	Serotonergic synapse	KEGG PATHWAY	2/77	131/15213	0.142265	0.375421	Organismal Systems	Nervous system
3	mmu05020	Prion disease	KEGG PATHWAY	3/77	265/15213	0.150718	0.376795	Human Diseases	Neurodegenerative disease
1	mmu00020	Citrate cycle (TCA cycle)	KEGG PATHWAY	1/77	32/15213	0.150021	0.380054	Metabolism	Carbohydrate metabolism
2	mmu04371	Apelin signaling pathway	KEGG PATHWAY	2/77	135/15213	0.149242	0.383189	Environmental Information Processing	Signal transduction
1	mmu05143	African trypanosomiasis	KEGG PATHWAY	1/77	36/15213	0.167137	0.387269	Human Diseases	Infectious disease: parasitic
1	mmu00250	Alanine, aspartate and glutamate metabolism	KEGG PATHWAY	1/77	38/15213	0.175567	0.4019	Metabolism	Amino acid metabolism
1	mmu00350	Tyrosine metabolism	KEGG PATHWAY	1/77	39/15213	0.17975	0.406578	Metabolism	Amino acid metabolism
1	mmu00860	Porphyrin and chlorophyll metabolism	KEGG PATHWAY	1/77	41/15213	0.188054	0.410693	Metabolism	Metabolism of cofactors and vitamins
1	mmu05219	Bladder cancer	KEGG PATHWAY	1/77	41/15213	0.188054	0.410693	Human Diseases	Cancer: specific types
2	mmu04150	mTOR signaling pathway	KEGG PATHWAY	2/77	156/15213	0.186874	0.41286	Environmental Information Processing	Signal transduction
2	mmu04932	Non-alcoholic fatty liver disease	KEGG PATHWAY	2/77	155/15213	0.18505	0.413641	Human Diseases	Endocrine and metabolic disease
3	mmu05016	Huntington disease	KEGG PATHWAY	3/77	300/15213	0.194244	0.414678	Human Diseases	Neurodegenerative disease
2	mmu05160	Hepatitis C	KEGG PATHWAY	2/77	163/15213	0.19971	0.421609	Human Diseases	Infectious disease: viral
1	mmu04973	Carbohydrate digestion and absorption	KEGG PATHWAY	1/77	46/15213	0.208452	0.43523	Organismal Systems	Digestive system
2	mmu04141	Protein processing in endoplasmic reticulum	KEGG PATHWAY	2/77	170/15213	0.21265	0.439169	Genetic Information Processing	Folding, sorting and degradation
1	mmu04979	Cholesterol metabolism	KEGG PATHWAY	1/77	49/15213	0.220448	0.450377	Organismal Systems	Digestive system
1	mmu00270	Cysteine and methionine metabolism	KEGG PATHWAY	1/77	52/15213	0.232263	0.469469	Metabolism	Amino acid metabolism
2	mmu04360	Axon guidance	KEGG PATHWAY	2/77	182/15213	0.235013	0.470026	Organismal Systems	Development and regeneration
1	mmu00330	Arginine and proline metabolism	KEGG PATHWAY	1/77	54/15213	0.240042	0.475084	Metabolism	Amino acid metabolism
1	mmu05144	Malaria	KEGG PATHWAY	1/77	54/15213	0.240042	0.475084	Human Diseases	Infectious disease: parasitic
2	mmu04714	Thermogenesis	KEGG PATHWAY	2/77	228/15213	0.321239	0.47684	Organismal Systems	Environmental adaptation
1	mmu01521	EGFR tyrosine kinase inhibitor resistance	KEGG PATHWAY	1/77	77/15213	0.324096	0.47735	Human Diseases	Drug resistance: antineoplastic
1	mmu05214	Glioma	KEGG PATHWAY	1/77	73/15213	0.310168	0.479121	Human Diseases	Cancer: specific types
2	mmu05208	Chemical carcinogenesis - reactive oxygen species	KEGG PATHWAY	2/77	221/15213	0.308178	0.479949	Human Diseases	Cancer: overview
1	mmu04923	Regulation of lipolysis in adipocytes	KEGG PATHWAY	1/77	56/15213	0.247743	0.480319	Organismal Systems	Endocrine system
1	mmu04918	Thyroid hormone synthesis	KEGG PATHWAY	1/77	74/15213	0.313676	0.480632	Organismal Systems	Endocrine system
1	mmu04924	Renin secretion	KEGG PATHWAY	1/77	75/15213	0.317167	0.482093	Organismal Systems	Endocrine system
1	mmu05212	Pancreatic cancer	KEGG PATHWAY	1/77	76/15213	0.32064	0.483505	Human Diseases	Cancer: specific types
1	mmu04721	Synaptic vesicle cycle	KEGG PATHWAY	1/77	76/15213	0.32064	0.483505	Organismal Systems	Nervous system
3	mmu05014	Amyotrophic lateral sclerosis	KEGG PATHWAY	3/77	365/15213	0.281473	0.486181	Human Diseases	Neurodegenerative disease
1	mmu05217	Basal cell carcinoma	KEGG PATHWAY	1/77	63/15213	0.274095	0.486711	Human Diseases	Cancer: specific types
1	mmu04720	Long-term potentiation	KEGG PATHWAY	1/77	66/15213	0.285108	0.488023	Organismal Systems	Nervous system
1	mmu04620	Toll-like receptor signaling pathway	KEGG PATHWAY	1/77	99/15213	0.395882	0.488426	Organismal Systems	Immune system
1	mmu04970	Salivary secretion	KEGG PATHWAY	1/77	83/15213	0.344469	0.488427	Organismal Systems	Digestive system
1	mmu04913	Ovarian steroidogenesis	KEGG PATHWAY	1/77	64/15213	0.277785	0.488695	Organismal Systems	Endocrine system
1	mmu05032	Morphine addiction	KEGG PATHWAY	1/77	91/15213	0.370694	0.48911	Human Diseases	Substance dependence
1	mmu04940	Type I diabetes mellitus	KEGG PATHWAY	1/77	62/15213	0.270387	0.489272	Human Diseases	Endocrine and metabolic disease
1	mmu04623	Cytosolic DNA-sensing pathway	KEGG PATHWAY	1/77	62/15213	0.270387	0.489272	Organismal Systems	Immune system
1	mmu04742	Taste transduction	KEGG PATHWAY	1/77	92/15213	0.373898	0.489936	Organismal Systems	Sensory system
1	mmu04912	GnRH signaling pathway	KEGG PATHWAY	1/77	92/15213	0.373898	0.489936	Organismal Systems	Endocrine system
1	mmu04370	VEGF signaling pathway	KEGG PATHWAY	1/77	58/15213	0.255367	0.490099	Environmental Information Processing	Signal transduction
1	mmu05142	Chagas disease	KEGG PATHWAY	1/77	102/15213	0.405069	0.490211	Human Diseases	Infectious disease: parasitic
1	mmu04929	GnRH secretion	KEGG PATHWAY	1/77	65/15213	0.281456	0.490611	Organismal Systems	Endocrine system
1	mmu04640	Hematopoietic cell lineage	KEGG PATHWAY	1/77	94/15213	0.380259	0.491491	Organismal Systems	Immune system
1	mmu04211	Longevity regulating pathway	KEGG PATHWAY	1/77	90/15213	0.367473	0.49169	Organismal Systems	Aging
1	mmu04610	Complement and coagulation cascades	KEGG PATHWAY	1/77	90/15213	0.367473	0.49169	Organismal Systems	Immune system
2	mmu05166	Human T-cell leukemia virus 1 infection	KEGG PATHWAY	2/77	239/15213	0.341646	0.491763	Human Diseases	Infectious disease: viral
2	mmu04020	Calcium signaling pathway	KEGG PATHWAY	2/77	239/15213	0.341646	0.491763	Environmental Information Processing	Signal transduction
3	mmu05168	Herpes simplex virus 1 infection	KEGG PATHWAY	3/77	442/15213	0.388301	0.491847	Human Diseases	Infectious disease: viral
1	mmu04961	Endocrine and other factor-regulated calcium reabsorption	KEGG PATHWAY	1/77	61/15213	0.266661	0.491898	Organismal Systems	Excretory system
1	mmu05134	Legionellosis	KEGG PATHWAY	1/77	61/15213	0.266661	0.491898	Human Diseases	Infectious disease: bacterial
1	mmu04350	TGF-beta signaling pathway	KEGG PATHWAY	1/77	95/15213	0.383415	0.492222	Environmental Information Processing	Signal transduction
1	mmu05323	Rheumatoid arthritis	KEGG PATHWAY	1/77	87/15213	0.357714	0.492504	Human Diseases	Immune disease
1	mmu04933	AGE-RAGE signaling pathway in diabetic complications	KEGG PATHWAY	1/77	101/15213	0.402022	0.492802	Human Diseases	Endocrine and metabolic disease
1	mmu04916	Melanogenesis	KEGG PATHWAY	1/77	101/15213	0.402022	0.492802	Organismal Systems	Endocrine system
2	mmu05171	Coronavirus disease - COVID-19	KEGG PATHWAY	2/77	238/15213	0.339797	0.492836	Human Diseases	Infectious disease: viral
1	mmu04070	Phosphatidylinositol signaling system	KEGG PATHWAY	1/77	96/15213	0.386555	0.492923	Environmental Information Processing	Signal transduction
3	mmu05165	Human papillomavirus infection	KEGG PATHWAY	3/77	349/15213	0.259496	0.493042	Human Diseases	Infectious disease: viral
1	mmu04260	Cardiac muscle contraction	KEGG PATHWAY	1/77	88/15213	0.360983	0.49343	Organismal Systems	Circulatory system
1	mmu01524	Platinum drug resistance	KEGG PATHWAY	1/77	81/15213	0.337746	0.493629	Human Diseases	Drug resistance: antineoplastic
1	mmu04927	Cortisol synthesis and secretion	KEGG PATHWAY	1/77	72/15213	0.306641	0.493745	Organismal Systems	Endocrine system
1	mmu05218	Melanoma	KEGG PATHWAY	1/77	72/15213	0.306641	0.493745	Human Diseases	Cancer: specific types
1	mmu05223	Non-small cell lung cancer	KEGG PATHWAY	1/77	72/15213	0.306641	0.493745	Human Diseases	Cancer: specific types
1	mmu04115	p53 signaling pathway	KEGG PATHWAY	1/77	72/15213	0.306641	0.493745	Cellular Processes	Cell growth and death
1	mmu04540	Gap junction	KEGG PATHWAY	1/77	85/15213	0.351125	0.494176	Cellular Processes	Cellular community - eukaryotes
1	mmu05231	Choline metabolism in cancer	KEGG PATHWAY	1/77	98/15213	0.392789	0.494238	Human Diseases	Cancer: overview
1	mmu05215	Prostate cancer	KEGG PATHWAY	1/77	98/15213	0.392789	0.494238	Human Diseases	Cancer: specific types
1	mmu04713	Circadian entrainment	KEGG PATHWAY	1/77	98/15213	0.392789	0.494238	Organismal Systems	Environmental adaptation
1	mmu00140	Steroid hormone biosynthesis	KEGG PATHWAY	1/77	89/15213	0.364236	0.494321	Metabolism	Lipid metabolism
1	mmu00983	Drug metabolism - other enzymes	KEGG PATHWAY	1/77	89/15213	0.364236	0.494321	Metabolism	Xenobiotics biodegradation and metabolism
2	mmu04810	Regulation of actin cytoskeleton	KEGG PATHWAY	2/77	219/15213	0.304437	0.494386	Cellular Processes	Cell motility
1	mmu04730	Long-term depression	KEGG PATHWAY	1/77	60/15213	0.262915	0.494593	Organismal Systems	Nervous system
1	mmu04330	Notch signaling pathway	KEGG PATHWAY	1/77	60/15213	0.262915	0.494593	Environmental Information Processing	Signal transduction
1	mmu00590	Arachidonic acid metabolism	KEGG PATHWAY	1/77	86/15213	0.354428	0.495156	Metabolism	Lipid metabolism
1	mmu04911	Insulin secretion	KEGG PATHWAY	1/77	86/15213	0.354428	0.495156	Organismal Systems	Endocrine system
1	mmu05230	Central carbon metabolism in cancer	KEGG PATHWAY	1/77	68/15213	0.292358	0.495965	Human Diseases	Cancer: overview
1	mmu04974	Protein digestion and absorption	KEGG PATHWAY	1/77	105/15213	0.414118	0.49799	Organismal Systems	Digestive system
1	mmu00480	Glutathione metabolism	KEGG PATHWAY	1/77	71/15213	0.303098	0.50077	Metabolism	Metabolism of other amino acids
1	mmu00562	Inositol phosphate metabolism	KEGG PATHWAY	1/77	71/15213	0.303098	0.50077	Metabolism	Carbohydrate metabolism
1	mmu04622	RIG-I-like receptor signaling pathway	KEGG PATHWAY	1/77	70/15213	0.299536	0.503644	Organismal Systems	Immune system
1	mmu05140	Leishmaniasis	KEGG PATHWAY	1/77	70/15213	0.299536	0.503644	Human Diseases	Infectious disease: parasitic
1	mmu04724	Glutamatergic synapse	KEGG PATHWAY	1/77	113/15213	0.43759	0.510074	Organismal Systems	Nervous system
1	mmu04972	Pancreatic secretion	KEGG PATHWAY	1/77	110/15213	0.428899	0.512521	Organismal Systems	Digestive system
1	mmu04935	Growth hormone synthesis, secretion and action	KEGG PATHWAY	1/77	115/15213	0.443311	0.513592	Organismal Systems	Endocrine system
1	mmu05322	Systemic lupus erythematosus	KEGG PATHWAY	1/77	115/15213	0.443311	0.513592	Human Diseases	Immune disease
1	mmu04725	Cholinergic synapse	KEGG PATHWAY	1/77	112/15213	0.434707	0.516215	Organismal Systems	Nervous system
1	mmu04066	HIF-1 signaling pathway	KEGG PATHWAY	1/77	112/15213	0.434707	0.516215	Environmental Information Processing	Signal transduction
1	mmu04625	C-type lectin receptor signaling pathway	KEGG PATHWAY	1/77	112/15213	0.434707	0.516215	Organismal Systems	Immune system
1	mmu04071	Sphingolipid signaling pathway	KEGG PATHWAY	1/77	120/15213	0.457365	0.52349	Environmental Information Processing	Signal transduction
1	mmu04750	Inflammatory mediator regulation of TRP channels	KEGG PATHWAY	1/77	126/15213	0.473767	0.539017	Organismal Systems	Sensory system
1	mmu04926	Relaxin signaling pathway	KEGG PATHWAY	1/77	129/15213	0.481784	0.544875	Organismal Systems	Endocrine system
1	mmu04728	Dopaminergic synapse	KEGG PATHWAY	1/77	131/15213	0.487061	0.547584	Organismal Systems	Nervous system
1	mmu04915	Estrogen signaling pathway	KEGG PATHWAY	1/77	133/15213	0.492286	0.550202	Organismal Systems	Endocrine system
1	mmu00230	Purine metabolism	KEGG PATHWAY	1/77	135/15213	0.497457	0.55273	Metabolism	Nucleotide metabolism
1	mmu04140	Autophagy - animal	KEGG PATHWAY	1/77	140/15213	0.510161	0.560292	Cellular Processes	Transport and catabolism
1	mmu05017	Spinocerebellar ataxia	KEGG PATHWAY	1/77	139/15213	0.507646	0.560771	Human Diseases	Neurodegenerative disease
1	mmu05162	Measles	KEGG PATHWAY	1/77	145/15213	0.522547	0.570597	Human Diseases	Infectious disease: viral
1	mmu04072	Phospholipase D signaling pathway	KEGG PATHWAY	1/77	148/15213	0.529829	0.575243	Environmental Information Processing	Signal transduction
1	mmu04261	Adrenergic signaling in cardiomyocytes	KEGG PATHWAY	1/77	148/15213	0.529829	0.575243	Organismal Systems	Circulatory system
1	mmu01240	Biosynthesis of cofactors	KEGG PATHWAY	1/77	151/15213	0.537002	0.576443	Metabolism	Global and overview maps
1	mmu04390	Hippo signaling pathway	KEGG PATHWAY	1/77	155/15213	0.546399	0.583235	Environmental Information Processing	Signal transduction
1	mmu04934	Cushing syndrome	KEGG PATHWAY	1/77	162/15213	0.562392	0.596952	Human Diseases	Endocrine and metabolic disease
1	mmu05161	Hepatitis B	KEGG PATHWAY	1/77	165/15213	0.569074	0.600689	Human Diseases	Infectious disease: viral
1	mmu04217	Necroptosis	KEGG PATHWAY	1/77	169/15213	0.577828	0.606559	Cellular Processes	Cell growth and death
1	mmu05164	Influenza A	KEGG PATHWAY	1/77	172/15213	0.584277	0.606627	Human Diseases	Infectious disease: viral
1	mmu05034	Alcoholism	KEGG PATHWAY	1/77	171/15213	0.582138	0.607727	Human Diseases	Substance dependence
1	mmu04510	Focal adhesion	KEGG PATHWAY	1/77	199/15213	0.638117	0.658925	Cellular Processes	Cellular community - eukaryotes
1	mmu05205	Proteoglycans in cancer	KEGG PATHWAY	1/77	201/15213	0.641819	0.659166	Human Diseases	Cancer: overview
1	mmu05203	Viral carcinogenesis	KEGG PATHWAY	1/77	207/15213	0.652704	0.666741	Human Diseases	Cancer: overview
1	mmu04015	Rap1 signaling pathway	KEGG PATHWAY	1/77	214/15213	0.664991	0.675659	Environmental Information Processing	Signal transduction
1	mmu05132	Salmonella infection	KEGG PATHWAY	1/77	244/15213	0.712966	0.72055	Human Diseases	Infectious disease: bacterial
1	mmu04080	Neuroactive ligand-receptor interaction	KEGG PATHWAY	1/77	355/15213	0.838415	0.842851	Environmental Information Processing	Signaling molecules and interaction
1	mmu04740	Olfactory transduction	KEGG PATHWAY	1/77	1108/15213	0.997085	0.997085	Organismal Systems	Sensory system
Figure 6c. THP-1 cell luciferase reporter gene assays.
TNF-α							NF-KB							JAK/STAT
LPS	-	+	+	+	+		TNF-α	-	+	+	+	+		IL6	-	+	+	+	+
	NC	Vehicle	DOX	Cho	7K-Cho			NC	Vehicle	DOX	Cho	7K-Cho			NC	Vehicle	DOX	Cho	7K-Cho
	0.925232	12.5661	5.63613	8.62559	7.63881			1.27669	42.9211	8.05189	36.2608	28.4029			0.982371	16.4106	15.3949	16.2082	13.7714
	1.14088	11.318	3.6231	8.51262	7.3795			0.756016	47.3941	9.97973	39.6283	26.4093			1.06607	18.17	12.836	15.8836	16.018
	0.933885	10.5266	3.82381	9.47426	8.0841			0.967289	40.3274	8.84708	36.7167	24.7991			0.951563	19.0759	11.4374	12.8871	14.6829
Figure 6d. Quantification of ex vivo phagocytosis in ApoA1- and TNF-α-inhibitor (CC5013)-treated TAMs.
ApoA1	-	+	-	+	+
CC5013	-	-	+	+	+
TNF-α	-	-	-	-	+
	3.96	8.12	2.77	5.92	11.8
	3.87	8.38	3.57	6.05	9.36
	4.82	7.53	4.06	5.75	11.8
		9.1			13.1

## Sheet: Figure 7
Figure 7b. Quantification of ex vivo phagocytosis in ApoA1- and TNF-α-inhibitor (CC5013)-treated TAMs.
Figure 7c. In vivo replication and expression of AdVAPOA1.
qPCR (E1A)								ELISA (APOA1)
	AdV-Ctrl			AdV-APOA1					AdV-Ctrl			AdV-APOA1
Day0	0.905	0.883	1.312	1.019	1.211	1.329		Day0	0.370968	0.258065	0	0.290323	0.741935	0.677419
Day1	5539.85	4102	4158.62	5501.52	2742.38	5107.51		Day1	0.370968	0.741935	0.193548	32.5484	16.871	24.871
Day3	11473.7	4555.67	8223.15	11087.8	4687.42	6380.89		Day3	0.532258	0.258065	0.064516	21.2581	50.7419	37.7742
Day5	240.187	182.549	1.911	1956.84	212.884	1.596		Day5	0.532258	0.419355	0.645161	6.74193	7.19355	2.29032
Figure 7f. IVIS monitors tumor growth of GL261CAR-luc
	Saline						AdV-Ctrl						AdV-APOA1
D14	7.74125	8.18568	8.0761	8.06298	7.77472	8.39647	7.27858	7.08848	8.11939	7.58957	7.75563	6.72223	7.73024	6.54075	6.05818	6.20375	7.47046	7.436
D21	8.45021	7.93729	8.47844	8.20105	9.27783	8.79158	8.4242	7.78902	8.54709	8.36991	7.81103	7.79053	5.75281	7.6684	7.56074	7.05008	7.54425	6.94589
Figure 7h. Kaplan–Meier survival curves and body weights of intracranial GL261CAR-bearing C57BL/6J mice that received treatment as indicated.
KM					BW
Days post tumor injection	Saline	AdV-Ctrl	AdV-APOA1			Saline							AdV-Ctrl							AdV-APOA1
22	1				Days post tumor injection	1	2	3	4	5	6	7	1	2	3	4	5	6	7	1	2	3	4	5	6	7
27	1				0	20.2	21.2	22	20.1	19.5	19.3	19.6	20.3	20.4	20.6	19.5	19.3	19.5	21.1	19.5	20	21.3	22.4	21	19.5	20.7
27	1				4	20.8	20.5	21.5	19.8	20.1	20.1	20.1	20.3	21	20.1	20.3	19.5	20.1	20.8	19.5	20.1	21.6	22	21.3	20	20.1
27	1				8	18.2	19.2	20.5	18	18.7	18	19.1	18.5	19.5	18.7	18.7	17.2	18.5	19.2	18.2	18.8	20.3	20.7	19.8	18.2	19.2
29	1				12	18.5	18.1	19.4	18.1	18.1	18.6	18.6	18.2	18.8	17	18.3	17.8	18.3	18.2	18.2	17.4	19.2	19.5	18.5	18.1	18.3
30	1				16	19.2	18.2	19.8	18.3	18.6	17.3	19.1	18.2	19.2	18.5	17.5	17.3	19.2	18.3	18.2	18	19.5	20.7	18.3	18.2	19
32	1				20	19.4	17.2	20.1	17.6	19	16.4	18.3	18.5	19.5	19.3	17.1	17.8	19.2	19.7	18.8	18.5	19.9	21.1	19.5	18.5	19.6
29		1			24	19.3		18.2	16.4	18.5	16.2	16.5	17.4	19.3	19.5	16.5	18.2	20.1	20.1	18.2	19.2	20.3	20.7	20.1	18.9	19.9
30		1			28	19.2				18.1		16.1	16.5	17.4	18.7	16.2	15.9	20.8	20.1	18.3	19.5	20.1	20	21	18.1	20.1
31		1			32	16								16.5	18.3			21.1	17.1	18.8	20.4	19.7	20.5	21	17.5	20.4
33		1			36										18			21.7		19	16.1	19.9	17.9	21.2	17	20.7
35		1			40													20.8		19.9		20.6		22.3	15.5	21
39		1
51		1
37			1
37			1
40			1
43			1
90			0
90			0
90			0
Figure 7i. Kaplan–Meier survival curves and body weights of intracranial G422CAR-bearing KM mice that received treatment as indicated.
KM					BW
Days post tumor injection	Saline	AdV-Ctrl	AdV-APOA1			Saline							AdV-Ctrl							AdV-APOA1
17	1				Days post tumor injection	1	2	3	4	5	6	7	1	2	3	4	5	6	7	1	2	3	4	5	6	7
17	1				0	30.6	29.7	29.3	31	30.5	29.9	29.6	29.5	30.4	31	29.6	30.6	31.5	29.6	30.4	29.9	31	31.1	29.3	29.8	30.3
20	1				4	30.1	30.5	30.2	31.1	28.4	30.1	30.5	30.5	33	31.2	29.5	30.5	31.8	30.5	31.2	30.5	31.2	30.5	30.5	30.8	31.5
22	1				8	27.8	26.3	27.1	28.9	28.2	27.5	25.5	26.6	28.1	28.5	26.7	28.1	29	28	27.2	26.2	28.4	28.5	26.7	27.4	28
22	1				12	26.8	26.4	27	28.1	28.5	28.7	26.2	27.1	28.8	27.4	27	28.1	29.4	27.2	28.5	25.3	28.1	28.5	27.9	24.5	28.3
22	1				16	25.6	28.2	25.5	28	29.7	28.9	26	28.8	28.5	30.1	27.4	29.5	30.4	29.5	29	27.8	30.3	30.7	28.3	27	29.5
24	1				20		25		24.6	25.3	24	24.5	30.5	26.7	30.5	26	27.1	30.5	26.2	26.5	28.5	30.4	30.8	28.6	30.1	30.5
21		1			24		23.5						28.1		27			28.1			29	27.3	25.4	29.1	30.5	30
23		1			28								23.5		24.7						29.5			25.1	30.7	31.4
23		1			32																33.4				30.1	31.3
23		1			36																33				33.8	32
26		1			40																31.4				28.2	35.5
28		1
28		1
24			1
25			1
27			1
29			1
45			1
45			1
56			1
Figure 7k. Tumor growth monitoring of humanized GBM model
	Saline							AdVCtrl							AdVAPOA1
D7	5.2298	5.438	6.42976	5.13624	5.12468	5.05011	5.02397	4.54746	4.90736	6.53401	4.68581	4.91405	5.1785	5.23663	5.33193	4.89648	5.17164	5.90659	6.39725	6.2391	5.14157
D14	6.36692	6.51487	6.83035	6.36475	6.28869	5.80361	6.84135	5.86522	5.853	3.39005	5.97266	5.42863	2.3962	7.09776	2.617	5.36983	3.12123	1	1	4.28679	2.38021
Figure 7l. Kaplan–Meier survival curves and body weights of humanized GBM model
KM					BW
Days post tumor injection	Saline	AdV-Ctrl	AdV-APOA1			Saline							AdV-Ctrl							AdV-APOA1
17	1				Days post tumor injection	1	2	3	4	5	6	7	1	2	3	4	5	6	7	1	2	3	4	5	6	7
17	1				0	20.3	21.2	19.4	19.7	22	21.1	20.5	19.6	20.4	19.6	19.9	21.4	21.6	21.2	22	19.5	19.3	20.1	21.1	19.9	20.4
19	1				4	20.1	21.5	20.3	20.3	22.1	21.5	20.1	19.8	20.7	19	20.1	21.4	22	21.1	21.5	18.8	19.8	20.8	21.5	20.4	20.3
22	1				8	18.4	19.3	18.2	16.4	19.5	19.5	18.4	17.2	19.1	17.2	19.1	19.1	20.1	18.5	20	17.4	18.2	19.5	20.1	19.5	18
24	1				12	18.3	19.5	18.2	16.5	19.7	20.1	19.1	18.1	18.2	17	19.5	18.8	19.4	19.1	19.2	17.5	18.5	19.5	19.5	19.7	18.3
24	1				16	15.2	17	18.5	15.7	19.7	19.8	19.2	18.1	18.5	17.7	19.7	18.5	19.7	17.2	19.5	16.5	19	19.8	19.1	20.1	19.1
25	1				20			19.3		17.9	19.1	19.8	18.5	19.2	16.2	18.2	19.5	20.1		19.7	16.5	19.3	21	19.1	20.3	19.3
17		1			24			15.7			16.8	17.1	19.2	19.1		16.4	19.5	20.4		20.4	16	19.5	20.8	19.8	21.4	19.8
22		1			28								19.5	19.2			19.7	20.9		21		20.1	20.1	19.2	22	20.3
27		1			32								17.1	16.5			19.2	21.4		21.4		22	18.2	19.7	22.3	20.1
33		1			36												19.5	21.9		21.8		21.1	16.5	20.1	22.8	20.8
35		1			40												20.1	22.3		22		21.8	15.4	21.1	24.5	21
45		1
60		0
27			1
40			1
60			0
60			0
60			0
60			0
60			0
Figure 7m. Heatmap of differentially expressed genes
Gene_id	Gene name	Gene description	FC(APOA1/Ctrl)	Log2FC(APOA1/Ctrl)	Pvalue	Padjust	Significant	Regulate	T4	T5	T6	T1	T2	T3	Ctrl	APOA1
ENSMUSG00000066315	Gm12918	predicted gene 12918 [Source:MGI Symbol;Acc:MGI:3652005]	18814.7	14.1996	3.4288e-31	5.94452e-27	yes	up	0	0	0	726.43	464.69	360.54	0	517.22
ENSMUSG00000040026	Saa3	serum amyloid A 3 [Source:MGI Symbol;Acc:MGI:98223]	0.022	-5.47683	1.61944e-29	1.40382e-25	yes	down	352.72	157.68	911.09	9.52	9.17	11.65	473.83	10.1133
ENSMUSG00000080058	Gm11175	predicted gene 11175 [Source:MGI Symbol;Acc:MGI:3809055]	18.38	4.20007	9.48783e-23	5.48301e-19	yes	up	2.3	3.55	4.84	43.85	35.05	48.19	3.56333	42.3633
ENSMUSG00000095595	Fam177a	family with sequence similarity 177, member A [Source:MGI Symbol;Acc:MGI:1920635]	0	-11.4734	1.53342e-20	6.64624e-17	yes	down	4.56	9.28	12.55	0	0	0	8.79667	0
ENSMUSG00000070858	Gm1673	predicted gene 1673 [Source:MGI Symbol;Acc:MGI:2686519]	0.15	-2.741	9.08221e-20	3.14916e-16	yes	down	70.72	67.39	61.25	13.19	12.86	15.23	66.4533	13.76
ENSMUSG00000022748	Cmss1	cms small ribosomal subunit 1 [Source:MGI Symbol;Acc:MGI:1913747]	0.276	-1.85828	2.76289e-17	7.98337e-14	yes	down	2527.03	3886.49	3327.4	904.99	903.4	689.38	3246.97	832.59
ENSMUSG00000004328	Hif3a	hypoxia inducible factor 3, alpha subunit [Source:MGI Symbol;Acc:MGI:1859778]	0.176	-2.50292	4.42978e-14	1.09713e-10	yes	down	2.13	2.53	1.99	0.22	0.73	0.37	2.21667	0.44
ENSMUSG00000040809	Chil3	chitinase-like 3 [Source:MGI Symbol;Acc:MGI:1330860]	0.103	-3.27943	7.69282e-14	1.66713e-10	yes	down	37.12	14.25	52	3.85	1.98	4.22	34.4567	3.35
ENSMUSG00000028108	Ecm1	extracellular matrix protein 1 [Source:MGI Symbol;Acc:MGI:103060]	0.313	-1.67769	1.17963e-12	2.27236e-09	yes	down	90.95	65.96	108.4	28.53	28.61	28.83	88.4367	28.6567
ENSMUSG00000038007	Acer2	alkaline ceramidase 2 [Source:MGI Symbol;Acc:MGI:1920932]	0.229	-2.12406	2.39846e-12	4.15821e-09	yes	down	5.21	10.39	8.87	0.97	2.33	2.01	8.15667	1.77
ENSMUSG00000005947	Itgae	integrin alpha E, epithelial-associated [Source:MGI Symbol;Acc:MGI:1298377]	4.455	2.15532	3.22219e-12	5.07846e-09	yes	up	1.12	0.71	0.79	2.98	3.79	4.45	0.873333	3.74
ENSMUSG00000016283	H2-M2	histocompatibility 2, M region locus 2 [Source:MGI Symbol;Acc:MGI:95914]	17.148	4.1	7.63122e-12	1.10252e-08	yes	up	0.61	0.67	0.4	4.82	18.28	4.48	0.56	9.19333
ENSMUSG00000031722	Hp	haptoglobin [Source:MGI Symbol;Acc:MGI:96211]	0.193	-2.37657	2.28158e-11	3.04275e-08	yes	down	15.49	12.26	30.17	3.24	3.12	4.15	19.3067	3.50333
ENSMUSG00000085787	Gm13092	predicted gene 13092 [Source:MGI Symbol;Acc:MGI:3649661]	289.29	8.17637	4.28357e-11	5.30459e-08	yes	up	0.71	0	0	193.22	146.49	156.96	0.236667	165.557
ENSMUSG00000095098	Ccdc85b	coiled-coil domain containing 85B [Source:MGI Symbol;Acc:MGI:2147607]	0.309	-1.69414	1.3098e-10	1.51387e-07	yes	down	14.36	21.54	14.8	3.63	5	6.34	16.9	4.99
ENSMUSG00000042938	Gm14117	predicted gene 14117 [Source:MGI Symbol;Acc:MGI:3651328]	448.797	8.80992	1.50161e-10	1.62708e-07	yes	up	0	0	0	10.99	10.9	1.68	0	7.85667
ENSMUSG00000078498	Zfp988	zinc finger protein 988 [Source:MGI Symbol;Acc:MGI:3651985]	3.939	1.97782	1.8278e-10	1.86403e-07	yes	up	2.24	1.03	3.18	8	9.07	6.92	2.15	7.99667
ENSMUSG00000024661	Fth1	ferritin heavy polypeptide 1 [Source:MGI Symbol;Acc:MGI:95588]	0.434	-1.2039	1.00574e-09	9.28386e-07	yes	down	4341.89	5235.51	5913.14	1621.19	1869.15	2473.48	5163.51	1987.94
ENSMUSG00000039278	Pcsk1n	proprotein convertase subtilisin/kexin type 1 inhibitor [Source:MGI Symbol;Acc:MGI:1353431]	0.223	-2.16393	1.01744e-09	9.28386e-07	yes	down	63.99	132.26	74.9	10.26	23.01	24.54	90.3833	19.27
ENSMUSG00000030142	Clec4e	C-type lectin domain family 4, member e [Source:MGI Symbol;Acc:MGI:1861232]	0.1	-3.31485	1.57518e-09	1.36544e-06	yes	down	3.26	3.01	11.05	0.34	0.62	0.48	5.77333	0.48
ENSMUSG00000004951	Hspb1	heat shock protein 1 [Source:MGI Symbol;Acc:MGI:96240]	0.245	-2.02806	3.27385e-09	2.70279e-06	yes	down	15.92	40.23	30.39	6.44	6.39	7.24	28.8467	6.69
ENSMUSG00000026822	Lcn2	lipocalin 2 [Source:MGI Symbol;Acc:MGI:96757]	0.318	-1.65112	4.51842e-09	3.56072e-06	yes	down	295.52	308.59	509.34	128.07	78.21	128.29	371.15	111.523
ENSMUSG00000017446	C1qtnf1	C1q and tumor necrosis factor related protein 1 [Source:MGI Symbol;Acc:MGI:1919254]	0.353	-1.50251	5.84765e-09	4.40785e-06	yes	down	16.99	26.17	30.95	8.34	5.77	9.31	24.7033	7.80667
ENSMUSG00000038880	Mrps34	mitochondrial ribosomal protein S34 [Source:MGI Symbol;Acc:MGI:1930188]	0.433	-1.20719	7.08571e-09	4.93911e-06	yes	down	104.46	127.42	94.19	37.98	39.46	51.15	108.69	42.8633
ENSMUSG00000055633	Zfp580	zinc finger protein 580 [Source:MGI Symbol;Acc:MGI:1916242]	0.281	-1.83031	7.12221e-09	4.93911e-06	yes	down	13.32	28.06	20.32	5.22	4.95	6	20.5667	5.39
ENSMUSG00000029321	Slc10a6	solute carrier family 10 (sodium/bile acid cotransporter family), member 6 [Source:MGI Symbol;Acc:MGI:1923000]	0.041	-4.60928	1.76623e-08	1.17774e-05	yes	down	0.5	4.55	3.75	0.11	0.18	0.03	2.93333	0.106667
ENSMUSG00000097185	Gm26596	predicted gene, 26596 [Source:MGI Symbol;Acc:MGI:5477090]	0.006	-7.45039	2.29537e-08	1.47388e-05	yes	down	0.93	0.59	0.92	0	0	0	0.813333	0
ENSMUSG00000042265	Trem1	triggering receptor expressed on myeloid cells 1 [Source:MGI Symbol;Acc:MGI:1930005]	0.164	-2.61191	2.88112e-08	1.78393e-05	yes	down	2.44	1.27	3.77	0.29	0.39	0.46	2.49333	0.38
ENSMUSG00000071076	Jund	jun D proto-oncogene [Source:MGI Symbol;Acc:MGI:96648]	0.353	-1.50341	4.96969e-08	2.97102e-05	yes	down	150.76	281.36	180.81	60.25	52.8	87.42	204.31	66.8233
ENSMUSG00000024222	Fkbp5	FK506 binding protein 5 [Source:MGI Symbol;Acc:MGI:104670]	0.368	-1.44308	5.628e-08	3.25242e-05	yes	down	28.6	58.03	44.89	12.9	15.66	17.44	43.84	15.3333
ENSMUSG00000020893	Per1	period circadian clock 1 [Source:MGI Symbol;Acc:MGI:1098283]	0.316	-1.66216	6.74318e-08	3.77118e-05	yes	down	23.22	52.47	27.7	9.57	9.9	11.78	34.4633	10.4167
ENSMUSG00000087563	Gm14205	predicted gene 14205 [Source:MGI Symbol;Acc:MGI:3702167]	0.005	-7.59287	7.28493e-08	3.94684e-05	yes	down	2.12	8.88	2.53	0	0	0	4.51	0
ENSMUSG00000030144	Clec4d	C-type lectin domain family 4, member d [Source:MGI Symbol;Acc:MGI:1298389]	0.143	-2.80705	8.50933e-08	4.47049e-05	yes	down	6.11	4.81	17.75	1.29	1.09	1.5	9.55667	1.29333
ENSMUSG00000047143	Dmrta2	doublesex and mab-3 related transcription factor like family A2 [Source:MGI Symbol;Acc:MGI:2653629]	0.268	-1.89815	9.11909e-08	4.64993e-05	yes	down	3.02	2.41	2.04	0.61	0.63	0.72	2.49	0.653333
ENSMUSG00000000740	Rpl13	ribosomal protein L13 [Source:MGI Symbol;Acc:MGI:105922]	0.371	-1.42926	1.07797e-07	5.33966e-05	yes	down	2431.53	1933.44	1933.8	578.17	603.24	1082.49	2099.59	754.633
ENSMUSG00000039109	F13a1	coagulation factor XIII, A1 subunit [Source:MGI Symbol;Acc:MGI:1921395]	0.178	-2.49133	1.15415e-07	5.55821e-05	yes	down	4.18	1.99	8.59	0.51	0.96	1.14	4.92	0.87
ENSMUSG00000040152	Thbs1	thrombospondin 1 [Source:MGI Symbol;Acc:MGI:98737]	0.339	-1.55948	1.3538e-07	6.34347e-05	yes	down	20.17	10.31	22.9	5.01	6.39	5.66	17.7933	5.68667
ENSMUSG00000051727	Kctd14	potassium channel tetramerisation domain containing 14 [Source:MGI Symbol;Acc:MGI:1289222]	3.959	1.98512	2.10581e-07	9.60748e-05	yes	up	0.52	0.65	0.56	2.16	2.08	2.21	0.576667	2.15
ENSMUSG00000079293	Clec7a	C-type lectin domain family 7, member a [Source:MGI Symbol;Acc:MGI:1861431]	2.93	1.55102	2.42583e-07	0.000107837	yes	up	35.65	21.56	23.97	69.92	85.36	61.99	27.06	72.4233
ENSMUSG00000031765	Mt1	metallothionein 1 [Source:MGI Symbol;Acc:MGI:97171]	0.334	-1.58149	2.92229e-07	0.00012666	yes	down	995.65	2818.1	1805.76	533.55	648.11	608.98	1873.17	596.88
ENSMUSG00000037095	Lrg1	leucine-rich alpha-2-glycoprotein 1 [Source:MGI Symbol;Acc:MGI:1924155]	0.292	-1.7764	3.07067e-07	0.000129844	yes	down	9.28	11.22	14.71	2.28	2.5	5.04	11.7367	3.27333
ENSMUSG00000005800	Mmp8	matrix metallopeptidase 8 [Source:MGI Symbol;Acc:MGI:1202395]	0.043	-4.54514	3.52594e-07	0.000145546	yes	down	1.34	0.4	4.95	0.15	0.03	0.09	2.23	0.09
ENSMUSG00000074305	Peak1	pseudopodium-enriched atypical kinase 1 [Source:MGI Symbol;Acc:MGI:2442366]	0.458	-1.1253	5.2385e-07	0.000206409	yes	down	96.2	139.99	187.8	9.72	5.43	15.55	141.33	10.2333
ENSMUSG00000005413	Hmox1	heme oxygenase 1 [Source:MGI Symbol;Acc:MGI:96163]	0.462	-1.11297	5.56508e-07	0.000214404	yes	down	111.67	88.7	146.86	47.75	55.59	48.64	115.743	50.66
ENSMUSG00000086514	Gm11747	predicted gene 11747 [Source:MGI Symbol;Acc:MGI:3702093]	0.387	-1.36911	6.09547e-07	0.000229733	yes	down	8.85	15.54	12.93	4.69	4.38	4.52	12.44	4.53
ENSMUSG00000031779	Ccl22	chemokine (C-C motif) ligand 22 [Source:MGI Symbol;Acc:MGI:1306779]	5.17	2.37015	8.07374e-07	0.000297818	yes	up	1.96	1.01	0.6	3.64	8.9	5.51	1.19	6.01667
ENSMUSG00000030111	A2m	alpha-2-macroglobulin [Source:MGI Symbol;Acc:MGI:2449119]	0.349	-1.52	9.10254e-07	0.000328772	yes	down	24.66	46.55	57.21	10.75	12.22	19.12	42.8067	14.03
ENSMUSG00000006574	Slc4a1	solute carrier family 4 (anion exchanger), member 1 [Source:MGI Symbol;Acc:MGI:109393]	0.048	-4.39483	9.39977e-07	0.000332579	yes	down	0.36	0.42	0.71	0.01	0.05	0	0.496667	0.02
ENSMUSG00000049892	Rasd1	RAS, dexamethasone-induced 1 [Source:MGI Symbol;Acc:MGI:1270848]	0.211	-2.24173	1.11371e-06	0.000386166	yes	down	3.8	11.76	11.14	1.05	2.5	1.76	8.9	1.77
ENSMUSG00000037411	Serpine1	serine (or cysteine) peptidase inhibitor, clade E, member 1 [Source:MGI Symbol;Acc:MGI:97608]	0.424	-1.23817	1.35461e-06	0.000453308	yes	down	21.53	14.65	23.09	8.11	6.22	9.31	19.7567	7.88
ENSMUSG00000027966	Col11a1	collagen, type XI, alpha 1 [Source:MGI Symbol;Acc:MGI:88446]	2.026	1.0186	1.3966e-06	0.000453308	yes	up	15.91	15.91	22.94	37.83	31.33	37.55	18.2533	35.57
ENSMUSG00000035000	Dpp4	dipeptidylpeptidase 4 [Source:MGI Symbol;Acc:MGI:94919]	3.02	1.59444	1.40381e-06	0.000453308	yes	up	0.96	0.59	0.74	1.84	2.68	1.88	0.763333	2.13333
ENSMUSG00000025473	Adam8	a disintegrin and metallopeptidase domain 8 [Source:MGI Symbol;Acc:MGI:107825]	0.339	-1.56276	1.41193e-06	0.000453308	yes	down	17.99	8.66	19.83	4.62	5.87	5.24	15.4933	5.24333
ENSMUSG00000002033	Cd3g	CD3 antigen, gamma polypeptide [Source:MGI Symbol;Acc:MGI:88333]	3.44	1.78221	1.47283e-06	0.000464262	yes	up	6.49	3.61	3.81	11.55	21.62	15.36	4.63667	16.1767
ENSMUSG00000061878	Sphk1	sphingosine kinase 1 [Source:MGI Symbol;Acc:MGI:1316649]	0.38	-1.39424	1.59325e-06	0.000493253	yes	down	5.84	11.96	11.24	3.07	3.03	3.4	9.68	3.16667
ENSMUSG00000041801	Phlda3	pleckstrin homology like domain, family A, member 3 [Source:MGI Symbol;Acc:MGI:1351485]	0.487	-1.03673	1.67048e-06	0.000506534	yes	down	122.42	101.55	88.14	45.71	48.32	54.84	104.037	49.6233
ENSMUSG00000019970	Sgk1	serum/glucocorticoid regulated kinase 1 [Source:MGI Symbol;Acc:MGI:1340062]	0.283	-1.82332	1.71371e-06	0.000506534	yes	down	45.31	148.08	117.22	20.67	26.37	35.85	103.537	27.63
ENSMUSG00000076498	Trbc2	T cell receptor beta, constant 2 [Source:MGI Symbol;Acc:MGI:4835227]	2.657	1.41	1.7505e-06	0.000506534	yes	up	9.47	8.34	6.88	16.53	26.04	22.83	8.23	21.8
ENSMUSG00000116165	Pdxp	pyridoxal (pyridoxine, vitamin B6) phosphatase [Source:MGI Symbol;Acc:MGI:1919282]	0.091	-3.457	1.75302e-06	0.000506534	yes	down	2.66	2.78	1.33	0.35	0	0.21	2.25667	0.186667
ENSMUSG00000027412	Lpin3	lipin 3 [Source:MGI Symbol;Acc:MGI:1891342]	0.26	-1.9441	1.96882e-06	0.000559564	yes	down	1.4	1.83	2.2	0.44	0.27	0.62	1.81	0.443333
ENSMUSG00000072596	Ear2	eosinophil-associated, ribonuclease A family, member 2 [Source:MGI Symbol;Acc:MGI:108020]	15.132	3.91952	2.18462e-06	0.000610883	yes	up	0.67	0.26	0.3	6.42	10.06	1.7	0.41	6.06
ENSMUSG00000048521	Cxcr6	chemokine (C-X-C motif) receptor 6 [Source:MGI Symbol;Acc:MGI:1934582]	4.74	2.24481	2.31343e-06	0.000636633	yes	up	1.62	0.53	0.68	3.33	5.6	4.12	0.943333	4.35
ENSMUSG00000053977	Cd8a	CD8 antigen, alpha chain [Source:MGI Symbol;Acc:MGI:88346]	3.242	1.69699	2.70346e-06	0.000732061	yes	up	2.7	1.57	1.2	5.2	5.6	6.09	1.82333	5.63
ENSMUSG00000089704	Galnt2	polypeptide N-acetylgalactosaminyltransferase 2 [Source:MGI Symbol;Acc:MGI:894694]	0.441	-1.18074	2.74465e-06	0.000732061	yes	down	49.49	42.25	37.35	18.74	13.26	22.53	43.03	18.1767
ENSMUSG00000002910	Arrdc2	arrestin domain containing 2 [Source:MGI Symbol;Acc:MGI:1918057]	0.311	-1.68523	4.20612e-06	0.00110487	yes	down	5.72	15.05	15.66	3.98	3.47	6.44	12.1433	4.63
ENSMUSG00000056290	Ms4a4b	membrane-spanning 4-domains, subfamily A, member 4B [Source:MGI Symbol;Acc:MGI:1913083]	3.478	1.79814	4.27051e-06	0.00110504	yes	up	9.66	2.2	7	19.65	25.5	16.03	6.28667	20.3933
ENSMUSG00000022032	Scara5	scavenger receptor class A, member 5 [Source:MGI Symbol;Acc:MGI:1918395]	0.313	-1.67377	4.37011e-06	0.00111419	yes	down	3.09	8.35	8.9	2.06	1.88	1.99	6.78	1.97667
ENSMUSG00000009185	Ccl8	chemokine (C-C motif) ligand 8 [Source:MGI Symbol;Acc:MGI:101878]	4.185	2.06512	4.64185e-06	0.00116632	yes	up	34.76	15.17	11.78	53.08	122.21	85.96	20.57	87.0833
ENSMUSG00000006205	Htra1	HtrA serine peptidase 1 [Source:MGI Symbol;Acc:MGI:1929076]	0.438	-1.1925	5.4852e-06	0.00135853	yes	down	80.04	148.89	99	38.59	45.79	56.48	109.31	46.9533
ENSMUSG00000022548	Apod	apolipoprotein D [Source:MGI Symbol;Acc:MGI:88056]	0.346	-1.52971	5.65771e-06	0.00138152	yes	down	913.57	2222.56	2721.08	563.31	588.63	806.69	1952.4	652.877
ENSMUSG00000030165	Klrd1	killer cell lectin-like receptor, subfamily D, member 1 [Source:MGI Symbol;Acc:MGI:1196275]	5.037	2.33262	6.29514e-06	0.00151582	yes	up	1.71	1.27	0.77	4.71	7.51	4.79	1.25	5.67
ENSMUSG00000101320	Gm28529	predicted gene 28529 [Source:MGI Symbol;Acc:MGI:5579235]	0.141	-2.82891	7.77399e-06	0.00182346	yes	down	3.98	9.32	7.11	0.42	0.87	1.93	6.80333	1.07333
ENSMUSG00000026070	Il18r1	interleukin 18 receptor 1 [Source:MGI Symbol;Acc:MGI:105383]	3.714	1.89301	7.78312e-06	0.00182346	yes	up	0.55	0.21	0.46	1.56	1.31	1.78	0.406667	1.55
ENSMUSG00000046229	Scand1	SCAN domain-containing 1 [Source:MGI Symbol;Acc:MGI:1343132]	0.276	-1.85968	9.43179e-06	0.00215156	yes	down	16.85	11.18	10.25	3.13	2.2	5.03	12.76	3.45333
ENSMUSG00000028862	Map3k6	mitogen-activated protein kinase kinase kinase 6 [Source:MGI Symbol;Acc:MGI:1855691]	0.411	-1.28405	1.10709e-05	0.00246073	yes	down	3.33	8.1	6.86	2.23	2.38	2.71	6.09667	2.44
ENSMUSG00000021388	Aspn	asporin [Source:MGI Symbol;Acc:MGI:1913945]	4.602	2.20225	1.13019e-05	0.00248027	yes	up	0.3	0.54	0.64	1.27	3.25	1.84	0.493333	2.12
ENSMUSG00000001930	Vwf	Von Willebrand factor [Source:MGI Symbol;Acc:MGI:98941]	0.437	-1.19321	1.49116e-05	0.00323154	yes	down	42.35	38.66	37.76	15.48	18.19	32.36	39.59	22.01
ENSMUSG00000021903	Galnt15	polypeptide N-acetylgalactosaminyltransferase 15 [Source:MGI Symbol;Acc:MGI:1926004]	0.315	-1.66488	1.71223e-05	0.00366482	yes	down	2.69	8.36	6.69	1.28	1.52	2.51	5.91333	1.77
ENSMUSG00000054716	Zfp771	zinc finger protein 771 [Source:MGI Symbol;Acc:MGI:2442050]	0.355	-1.49314	1.78509e-05	0.00372868	yes	down	14.44	27.02	8.2	2.56	4.02	5.12	16.5533	3.9
ENSMUSG00000064264	Zfp428	zinc finger protein 428 [Source:MGI Symbol;Acc:MGI:1916463]	0.441	-1.17976	1.9939e-05	0.00406686	yes	down	28.69	26.04	23.3	8.26	10.06	15.25	26.01	11.19
ENSMUSG00000031760	Mt3	metallothionein 3 [Source:MGI Symbol;Acc:MGI:97173]	0.48	-1.05785	2.04212e-05	0.00411677	yes	down	395.85	669.59	627.61	185.19	316.54	277.07	564.35	259.6
ENSMUSG00000037827	Gm5884	predicted pseudogene 5884 [Source:MGI Symbol;Acc:MGI:3644646]	0.25	-1.99768	2.09441e-05	0.00417366	yes	down	3.62	9.7	3.28	1.32	1.11	1.24	5.53333	1.22333
ENSMUSG00000030087	Klf15	Kruppel-like factor 15 [Source:MGI Symbol;Acc:MGI:1929988]	0.312	-1.67963	2.27994e-05	0.00449173	yes	down	8.84	33.23	17.52	5.26	5.91	6.82	19.8633	5.99667
ENSMUSG00000034028	Cd226	CD226 antigen [Source:MGI Symbol;Acc:MGI:3039602]	5.398	2.43253	2.40201e-05	0.0046656	yes	up	0.6	0.13	0.42	3.08	2.89	1.25	0.383333	2.40667
ENSMUSG00000036106	Prr5	proline rich 5 (renal) [Source:MGI Symbol;Acc:MGI:1924714]	0.461	-1.11812	2.42201e-05	0.0046656	yes	down	4.9	6.99	5.63	2.27	2.88	3.49	5.84	2.88
ENSMUSG00000000686	Abhd15	abhydrolase domain containing 15 [Source:MGI Symbol;Acc:MGI:1914727]	0.415	-1.26801	2.63169e-05	0.00501381	yes	down	6.03	7.58	5.31	1.78	2.39	3.36	6.30667	2.51
ENSMUSG00000005057	Sh2b2	SH2B adaptor protein 2 [Source:MGI Symbol;Acc:MGI:1345171]	0.426	-1.23171	2.79107e-05	0.00523361	yes	down	4.79	7.4	5.89	2.39	1.89	3.09	6.02667	2.45667
ENSMUSG00000076490	Trbc1	T cell receptor beta, constant region 1 [Source:MGI Symbol;Acc:MGI:4439726]	3.053	1.61006	2.8223e-05	0.00523361	yes	up	4.2	2.94	2.53	8.01	10.32	10.87	3.22333	9.73333
ENSMUSG00000031762	Mt2	metallothionein 2 [Source:MGI Symbol;Acc:MGI:97172]	0.474	-1.07585	2.83763e-05	0.00523361	yes	down	1206.44	2577.98	1710.39	752.08	938.33	816.38	1831.6	835.597
ENSMUSG00000030711	Sult1a1	sulfotransferase family 1A, phenol-preferring, member 1 [Source:MGI Symbol;Acc:MGI:102896]	0.172	-2.53661	3.01356e-05	0.00549958	yes	down	2.38	23.59	16.08	1.27	2.74	3.16	14.0167	2.39
ENSMUSG00000041556	Fbxo2	F-box protein 2 [Source:MGI Symbol;Acc:MGI:2446216]	0.444	-1.17161	3.13624e-05	0.00566385	yes	down	54.99	110.72	69.64	26.11	36.66	36.63	78.45	33.1333
ENSMUSG00000063903	Klk1	kallikrein 1 [Source:MGI Symbol;Acc:MGI:102850]	5.044	2.33449	3.33097e-05	0.00592803	yes	up	0.62	0.96	1.29	3.18	2.69	4.76	0.956667	3.54333
ENSMUSG00000030317	Timp4	tissue inhibitor of metalloproteinase 4 [Source:MGI Symbol;Acc:MGI:109125]	0.275	-1.86499	3.35091e-05	0.00592803	yes	down	6.89	29.46	23.48	2.44	4.36	6.06	19.9433	4.28667
ENSMUSG00000037904	Ankrd9	ankyrin repeat domain 9 [Source:MGI Symbol;Acc:MGI:1921501]	0.422	-1.24509	3.48121e-05	0.00605296	yes	down	9.32	10.75	6.74	4.05	3.23	3.29	8.93667	3.52333
ENSMUSG00000028238	Atp6v0d2	ATPase, H+ transporting, lysosomal V0 subunit D2 [Source:MGI Symbol;Acc:MGI:1924415]	4.907	2.29484	3.59665e-05	0.00611324	yes	up	0.25	0.46	0.33	1.7	2.31	0.76	0.346667	1.59
ENSMUSG00000029304	Spp1	secreted phosphoprotein 1 [Source:MGI Symbol;Acc:MGI:98389]	0.34	-1.55516	3.83267e-05	0.00645117	yes	down	121.72	247.46	478.36	89.13	78.22	102.4	282.513	89.9167
ENSMUSG00000076613	Ighg2b	immunoglobulin heavy constant gamma 2B [Source:MGI Symbol;Acc:MGI:96445]	2.129	1.09014	3.88285e-05	0.00647279	yes	up	14.42	9.83	10.34	22.59	20.39	28.28	11.53	23.7533
ENSMUSG00000029530	Ccr9	chemokine (C-C motif) receptor 9 [Source:MGI Symbol;Acc:MGI:1341902]	4.743	2.24569	3.9485e-05	0.00651954	yes	up	0.15	0.26	0.19	0.82	0.73	1.62	0.2	1.05667
ENSMUSG00000002393	Nr2f6	nuclear receptor subfamily 2, group F, member 6 [Source:MGI Symbol;Acc:MGI:1352453]	0.496	-1.01202	4.81594e-05	0.00766	yes	down	39.39	35.42	27.83	17.94	11.94	19.34	34.2133	16.4067
ENSMUSG00000064246	Chil1	chitinase-like 1 [Source:MGI Symbol;Acc:MGI:1340899]	0.346	-1.52931	5.0515e-05	0.00796162	yes	down	33.47	50.17	80.12	24.24	10.52	18.65	54.5867	17.8033
ENSMUSG00000015337	Endog	endonuclease G [Source:MGI Symbol;Acc:MGI:1261433]	0.376	-1.41244	5.3219e-05	0.00831223	yes	down	6.42	11.6	8	2.63	3.36	3.28	8.67333	3.09
ENSMUSG00000023019	Gpd1	glycerol-3-phosphate dehydrogenase 1 (soluble) [Source:MGI Symbol;Acc:MGI:95679]	0.407	-1.29649	5.40614e-05	0.00836841	yes	down	24.28	48.39	60.21	12.38	14.09	23.17	44.2933	16.5467
ENSMUSG00000060257	Scrt2	scratch family zinc finger 2 [Source:MGI Symbol;Acc:MGI:2139287]	0.248	-2.01285	5.73141e-05	0.0087934	yes	down	2.97	4.62	6.85	0.33	1.5	1.64	4.81333	1.15667
ENSMUSG00000020950	Foxg1	forkhead box G1 [Source:MGI Symbol;Acc:MGI:1347464]	0.487	-1.03768	5.83354e-05	0.00885068	yes	down	23.41	36.11	26.41	9.67	16.35	13.77	28.6433	13.2633
ENSMUSG00000079012	Serpina3m	serine (or cysteine) peptidase inhibitor, clade A, member 3M [Source:MGI Symbol;Acc:MGI:98378]	0.107	-3.22178	6.01773e-05	0.0088641	yes	down	0.67	1.58	3.9	0.37	0.12	0.09	2.05	0.193333
ENSMUSG00000030905	Crym	crystallin, mu [Source:MGI Symbol;Acc:MGI:102675]	0.409	-1.29031	6.19113e-05	0.0090198	yes	down	63.04	49.13	74.9	14.61	36.36	21.8	62.3567	24.2567
ENSMUSG00000056436	Cyct	cytochrome c, testis [Source:MGI Symbol;Acc:MGI:88579]	2.037	1.02628	6.27883e-05	0.00905416	yes	up	17.55	19.17	21.76	43.2	30.49	40.78	19.4933	38.1567
ENSMUSG00000053044	Cd8b1	CD8 antigen, beta chain 1 [Source:MGI Symbol;Acc:MGI:88347]	3.092	1.62855	6.42225e-05	0.00905416	yes	up	3.05	2.19	1.24	4.88	6.13	8.57	2.16	6.52667
ENSMUSG00000108014	Gm44380	predicted gene, 44380 [Source:MGI Symbol;Acc:MGI:5690772]	3.072	1.6191	6.42361e-05	0.00905416	yes	up	16.57	41.44	34.68	84.22	115.54	78.14	30.8967	92.6333
ENSMUSG00000072844	G530011O06Rik	RIKEN cDNA G530011O06 gene [Source:MGI Symbol;Acc:MGI:3603513]	2.431	1.28165	6.61933e-05	0.00918074	yes	up	1.56	1.13	2.16	3.8	3.55	3.69	1.61667	3.68
ENSMUSG00000030607	Acan	aggrecan [Source:MGI Symbol;Acc:MGI:99602]	2.431	1.28137	6.68024e-05	0.00919169	yes	up	0.92	1.69	0.92	1.89	4.13	3.53	1.17667	3.18333
ENSMUSG00000020863	Luc7l3	LUC7-like 3 (S. cerevisiae) [Source:MGI Symbol;Acc:MGI:1914934]	2.026	1.01866	6.89071e-05	0.00937048	yes	up	26.51	17.26	34.34	61.5	50.29	44.74	26.0367	52.1767
ENSMUSG00000106566	Gm43836	predicted gene 43836 [Source:MGI Symbol;Acc:MGI:5663973]	2.581	1.3679	6.91828e-05	0.00937048	yes	up	97.44	90.92	148.54	384.52	281.58	185.27	112.3	283.79
ENSMUSG00000043613	Mmp3	matrix metallopeptidase 3 [Source:MGI Symbol;Acc:MGI:97010]	2.593	1.37459	7.05693e-05	0.00948025	yes	up	5.75	4.08	6.18	7.85	12.08	19.95	5.33667	13.2933
ENSMUSG00000076614	Ighg1	immunoglobulin heavy constant gamma 1 (G1m marker) [Source:MGI Symbol;Acc:MGI:96446]	3.922	1.97145	7.10868e-05	0.00948025	yes	up	1.64	4.38	2.95	4.5	14.54	15.17	2.99	11.4033
ENSMUSG00000035615	Frmpd1	FERM and PDZ domain containing 1 [Source:MGI Symbol;Acc:MGI:2446274]	0.314	-1.67264	7.52653e-05	0.00983124	yes	down	1.63	5.95	3.17	0.72	1.32	0.96	3.58333	1
ENSMUSG00000030116	Mfap5	microfibrillar associated protein 5 [Source:MGI Symbol;Acc:MGI:1354387]	9.022	3.17346	7.54776e-05	0.00983124	yes	up	0.31	1.04	1.28	1.56	14.52	1.39	0.876667	5.82333
ENSMUSG00000044162	Tnip3	TNFAIP3 interacting protein 3 [Source:MGI Symbol;Acc:MGI:3041165]	5.777	2.53022	7.60336e-05	0.00983124	yes	up	0.56	0.09	0.22	1.35	2.57	1.42	0.29	1.78
ENSMUSG00000054545	Ugt1a6a	UDP glucuronosyltransferase 1 family, polypeptide A6A [Source:MGI Symbol;Acc:MGI:2137698]	0.456	-1.13439	7.95958e-05	0.0101467	yes	down	3.94	5.42	6.11	2.04	2.6	1.87	5.15667	2.17
ENSMUSG00000040740	Slc25a34	solute carrier family 25, member 34 [Source:MGI Symbol;Acc:MGI:2686215]	0.368	-1.44193	8.75242e-05	0.0110605	yes	down	1.94	3.56	2.9	0.89	1.21	0.8	2.8	0.966667
ENSMUSG00000069792	Wfdc17	WAP four-disulfide core domain 17 [Source:MGI Symbol;Acc:MGI:3649773]	2.418	1.2739	8.80397e-05	0.0110605	yes	up	32.06	16.55	30.61	50.14	73.09	65.62	26.4067	62.95
ENSMUSG00000018566	Slc2a4	solute carrier family 2 (facilitated glucose transporter), member 4 [Source:MGI Symbol;Acc:MGI:95758]	0.215	-2.21575	8.93395e-05	0.011143	yes	down	0.8	3.73	2.03	0.3	0.94	1.08	2.18667	0.773333
ENSMUSG00000076928	Trac	T cell receptor alpha constant [Source:MGI Symbol;Acc:MGI:4439838]	2.559	1.3553	9.27427e-05	0.0114034	yes	up	7.88	6.18	3.8	12.93	14.43	17.44	5.95333	14.9333
ENSMUSG00000017002	Slpi	secretory leukocyte peptidase inhibitor [Source:MGI Symbol;Acc:MGI:109297]	0.362	-1.46667	0.000104042	0.0126138	yes	down	49.69	19.14	49.35	15.37	8.03	16.88	39.3933	13.4267
ENSMUSG00000066687	Zbtb16	zinc finger and BTB domain containing 16 [Source:MGI Symbol;Acc:MGI:103222]	0.292	-1.77619	0.000106635	0.0126657	yes	down	1.6	6.83	5.1	0.99	1.13	1.44	4.51	1.18667
ENSMUSG00000028655	Mfsd2a	major facilitator superfamily domain containing 2A [Source:MGI Symbol;Acc:MGI:1923824]	0.42	-1.25048	0.000106661	0.0126657	yes	down	15.18	34.33	21.14	6.89	8.16	10.33	23.55	8.46
ENSMUSG00000050578	Mmp13	matrix metallopeptidase 13 [Source:MGI Symbol;Acc:MGI:1340026]	3.3	1.72247	0.000117432	0.013599	yes	up	5.4	1.27	3.27	12.05	11.19	8.02	3.31333	10.42
ENSMUSG00000049723	Mmp12	matrix metallopeptidase 12 [Source:MGI Symbol;Acc:MGI:97005]	4.221	2.07767	0.000117659	0.013599	yes	up	7.73	1.45	5.94	18.11	34.47	9.14	5.04	20.5733
ENSMUSG00000087658	Hotairm1	Hoxa transcript antisense RNA, myeloid-specific 1 [Source:MGI Symbol;Acc:MGI:3705155]	0.334	-1.58337	0.000127406	0.014628	yes	down	4.76	15.79	12.27	10.57	7.13	9.69	10.94	9.13
ENSMUSG00000042474	Fcmr	Fc fragment of IgM receptor [Source:MGI Symbol;Acc:MGI:1916419]	0.118	-3.08486	0.00013037	0.0147727	yes	down	1.42	1.38	1.09	0.04	0.43	0.64	1.29667	0.37
ENSMUSG00000042817	Flt3	FMS-like tyrosine kinase 3 [Source:MGI Symbol;Acc:MGI:95559]	2.342	1.22798	0.000131832	0.0148414	yes	up	1.12	1.14	0.77	1.83	2.27	2.71	1.01	2.27
ENSMUSG00000004894	Hapln2	hyaluronan and proteoglycan link protein 2 [Source:MGI Symbol;Acc:MGI:2137300]	0.327	-1.61099	0.000141744	0.0158543	yes	down	6.2	10.92	18.24	2.26	4.38	4.64	11.7867	3.76
ENSMUSG00000117748	Derpc	DERPC proline and glycine rich nuclear protein [Source:MGI Symbol;Acc:MGI:6303050]	0.232	-2.1105	0.000144146	0.0160197	yes	down	12.6	7.58	10.77	6.86	2.22	10.53	10.3167	6.53667
ENSMUSG00000003379	Cd79a	CD79A antigen (immunoglobulin-associated alpha) [Source:MGI Symbol;Acc:MGI:101774]	0.347	-1.52526	0.000145617	0.01608	yes	down	3.03	3.41	4.44	0.79	1.46	1.34	3.62667	1.19667
ENSMUSG00000020102	Slc16a7	solute carrier family 16 (monocarboxylic acid transporters), member 7 [Source:MGI Symbol;Acc:MGI:1330284]	2.213	1.14588	0.000155214	0.0167139	yes	up	1.48	1.04	2.4	2.37	2.95	2.31	1.64	2.54333
ENSMUSG00000002992	Apoc2	apolipoprotein C-II [Source:MGI Symbol;Acc:MGI:88054]	0.437	-1.19526	0.000167391	0.0175989	yes	down	24.82	16.92	27.61	9.13	10.18	10.13	23.1167	9.81333
ENSMUSG00000004296	Il12b	interleukin 12b [Source:MGI Symbol;Acc:MGI:96540]	5.49	2.45677	0.000171743	0.0178856	yes	up	0.78	0.18	0.22	1.37	3.27	1.72	0.393333	2.12
ENSMUSG00000029641	Rasl11a	RAS-like, family 11, member A [Source:MGI Symbol;Acc:MGI:1916145]	0.468	-1.09443	0.000172284	0.0178856	yes	down	16.09	15.27	20.22	8.54	5.48	8.56	17.1933	7.52667
ENSMUSG00000023274	Cd4	CD4 antigen [Source:MGI Symbol;Acc:MGI:88335]	2.156	1.10844	0.00019333	0.0198329	yes	up	5.53	6.15	4.77	4.52	7.6	9.93	5.48333	7.35
ENSMUSG00000045094	Arhgef37	Rho guanine nucleotide exchange factor (GEF) 37 [Source:MGI Symbol;Acc:MGI:3045339]	0.432	-1.20953	0.000207837	0.0211957	yes	down	1.13	3.19	2.33	0.65	0.6	0.82	2.21667	0.69
ENSMUSG00000022651	Retnlg	resistin like gamma [Source:MGI Symbol;Acc:MGI:2667763]	0.032	-4.9698	0.000215372	0.0218357	yes	down	0.61	1.08	21.37	0.48	0.17	0	7.68667	0.216667
ENSMUSG00000018339	Gpx3	glutathione peroxidase 3 [Source:MGI Symbol;Acc:MGI:105102]	0.373	-1.42302	0.00022166	0.0222134	yes	down	62.89	172.53	234.17	68.03	46.58	47.15	156.53	53.92
ENSMUSG00000032093	Cd3e	CD3 antigen, epsilon polypeptide [Source:MGI Symbol;Acc:MGI:88332]	3.115	1.63941	0.000225574	0.0224757	yes	up	4.66	1.48	2.21	6.02	7.89	8.85	2.78333	7.58667
ENSMUSG00000052759	Gpr25	G protein-coupled receptor 25 [Source:MGI Symbol;Acc:MGI:2686146]	0.033	-4.90802	0.000226958	0.0224844	yes	down	0.6	2.49	1.51	0	0	0.18	1.53333	0.06
ENSMUSG00000081169	Gm12551	predicted gene 12551 [Source:MGI Symbol;Acc:MGI:3651664]	8.997	3.16936	0.000228336	0.0224924	yes	up	0.33	0.18	0.29	1.89	2.4	1.22	0.266667	1.83667
ENSMUSG00000087006	Gm13889	predicted gene 13889 [Source:MGI Symbol;Acc:MGI:3652053]	0.499	-1.00308	0.000233338	0.0225999	yes	down	18.14	16.95	15.76	5.88	7.91	10.51	16.95	8.1
ENSMUSG00000050896	Rtn4rl2	reticulon 4 receptor-like 2 [Source:MGI Symbol;Acc:MGI:2669796]	0.458	-1.12535	0.000237865	0.0229104	yes	down	19.47	18.49	9.63	6.39	8.53	7.02	15.8633	7.31333
ENSMUSG00000000318	Clec10a	C-type lectin domain family 10, member A [Source:MGI Symbol;Acc:MGI:96975]	3.195	1.67579	0.00025365	0.0239719	yes	up	2.13	0.86	1.11	3.23	4.95	4.19	1.36667	4.12333
ENSMUSG00000096883	Shisa8	shisa family member 8 [Source:MGI Symbol;Acc:MGI:2146080]	0.216	-2.20849	0.000256105	0.0239719	yes	down	1.09	1.73	1.91	0.28	0.7	0.3	1.57667	0.426667
ENSMUSG00000016498	Pdcd1lg2	programmed cell death 1 ligand 2 [Source:MGI Symbol;Acc:MGI:1930125]	5.278	2.40006	0.00025862	0.023977	yes	up	1.16	0.25	0.25	1.66	4.17	2.87	0.553333	2.9
ENSMUSG00000040794	C1qtnf4	C1q and tumor necrosis factor related protein 4 [Source:MGI Symbol;Acc:MGI:1914695]	0.395	-1.34025	0.000316214	0.0278285	yes	down	21.68	53.07	30.67	7.51	17.83	12.93	35.14	12.7567
ENSMUSG00000097736	9530059O14Rik	RIKEN cDNA 9530059O14 gene [Source:MGI Symbol;Acc:MGI:2442421]	0.046	-4.44042	0.000345364	0.0300883	yes	down	0.14	2.72	0.79	0	0.04	0.08	1.21667	0.04
ENSMUSG00000108178	Gm44267	predicted gene, 44267 [Source:MGI Symbol;Acc:MGI:5690659]	2.036	1.02539	0.000354805	0.0306033	yes	up	129.66	120.4	167.68	360.88	220.9	256.4	139.247	279.393
ENSMUSG00000040447	Spns2	spinster homolog 2 [Source:MGI Symbol;Acc:MGI:2384936]	0.499	-1.00159	0.000364168	0.0312553	yes	down	10.35	21.69	13.38	5.05	8.11	7.36	15.14	6.84
ENSMUSG00000049932	H2ax	H2A.X variant histone [Source:MGI Symbol;Acc:MGI:102688]	0.465	-1.10485	0.00037233	0.0314639	yes	down	138.88	75.28	82.41	44.52	33.23	55.1	98.8567	44.2833
ENSMUSG00000025997	Ikzf2	IKAROS family zinc finger 2 [Source:MGI Symbol;Acc:MGI:1342541]	2.126	1.08807	0.000383155	0.0316428	yes	up	0.64	0.29	1.09	0.89	1.07	1	0.673333	0.986667
ENSMUSG00000078864	Gm14322	predicted gene 14322 [Source:MGI Symbol;Acc:MGI:3652185]	2.811	1.49101	0.000383284	0.0316428	yes	up	5.43	4.75	2.74	5.25	20.1	13.95	4.30667	13.1
ENSMUSG00000000093	Tbx2	T-box 2 [Source:MGI Symbol;Acc:MGI:98494]	0.475	-1.0741	0.00039722	0.032484	yes	down	5.62	9.94	5.95	3.56	2.51	3.57	7.17	3.21333
ENSMUSG00000018168	Ikzf3	IKAROS family zinc finger 3 [Source:MGI Symbol;Acc:MGI:1342542]	2.657	1.40972	0.000434462	0.0347109	yes	up	1.5	0.62	1.24	3.28	2.84	4.07	1.12	3.39667
ENSMUSG00000032278	Paqr5	progestin and adipoQ receptor family member V [Source:MGI Symbol;Acc:MGI:1921340]	0.301	-1.73291	0.000453429	0.0360601	yes	down	1.12	2.64	2.05	0.35	0.68	0.88	1.93667	0.636667
ENSMUSG00000016239	Lonrf3	LON peptidase N-terminal domain and ring finger 3 [Source:MGI Symbol;Acc:MGI:1921615]	0.467	-1.09844	0.000458609	0.0361807	yes	down	2.53	2.66	3.63	0.95	1.59	1.61	2.94	1.38333
ENSMUSG00000040284	Gzmg	granzyme G [Source:MGI Symbol;Acc:MGI:109253]	491.722	8.9417	0.000460407	0.0361807	yes	up	0	0	0	17.51	0.17	5.28	0	7.65333
ENSMUSG00000053687	Dpep2	dipeptidase 2 [Source:MGI Symbol;Acc:MGI:2442042]	0.465	-1.10362	0.000469133	0.0366367	yes	down	6.66	6.8	8.69	2.24	4.56	3.22	7.38333	3.34
ENSMUSG00000033467	Crlf2	cytokine receptor-like factor 2 [Source:MGI Symbol;Acc:MGI:1889506]	0.434	-1.20436	0.000488182	0.0375159	yes	down	31.41	19.42	17.61	6.81	9.53	13.58	22.8133	9.97333
ENSMUSG00000058135	Gstm1	glutathione S-transferase, mu 1 [Source:MGI Symbol;Acc:MGI:95860]	0.473	-1.07886	0.000494852	0.0375159	yes	down	98.74	245.25	177.72	58.71	80.98	92.5	173.903	77.3967
ENSMUSG00000074228	Gm10645	predicted gene 10645 [Source:MGI Symbol;Acc:MGI:3704313]	0.139	-2.85171	0.000495538	0.0375159	yes	down	0.71	4.28	6.09	0.13	0.51	0.89	3.69333	0.51
ENSMUSG00000079298	Klrb1b	killer cell lectin-like receptor subfamily B member 1B [Source:MGI Symbol;Acc:MGI:107539]	2.236	1.16072	0.000499112	0.0376222	yes	up	2.4	1.87	2.66	3.93	6	3.7	2.31	4.54333
ENSMUSG00000116305	Lncppara	long noncoding RNA near Ppara [Source:MGI Symbol;Acc:MGI:5568843]	0.191	-2.38543	0.000512689	0.0384783	yes	down	0.67	5.06	2.7	0.36	0.61	0.56	2.81	0.51
ENSMUSG00000000125	Wnt3	wingless-type MMTV integration site family, member 3 [Source:MGI Symbol;Acc:MGI:98955]	0.193	-2.37564	0.000524424	0.0390212	yes	down	0.42	2.41	2.53	0.2	0.16	0.61	1.78667	0.323333
ENSMUSG00000050232	Cxcr3	chemokine (C-X-C motif) receptor 3 [Source:MGI Symbol;Acc:MGI:1277207]	2.59	1.37272	0.000530865	0.0393127	yes	up	2.11	1.27	1.03	3.13	4.01	3.93	1.47	3.69
ENSMUSG00000074001	Klhl40	kelch-like 40 [Source:MGI Symbol;Acc:MGI:1919580]	0.379	-1.39923	0.00054452	0.0396653	yes	down	1.85	2.9	2.18	0.54	0.82	1.09	2.31	0.816667
ENSMUSG00000076612	Ighg2c	immunoglobulin heavy constant gamma 2C [Source:MGI Symbol;Acc:MGI:2686979]	2.158	1.10946	0.000553098	0.0400503	yes	up	17.6	9.18	23.52	30.74	32.04	40.25	16.7667	34.3433
ENSMUSG00000024053	Emilin2	elastin microfibril interfacer 2 [Source:MGI Symbol;Acc:MGI:2389136]	0.487	-1.03744	0.000583893	0.0415846	yes	down	11.03	5.36	9.56	3.45	4.17	4.43	8.65	4.01667
ENSMUSG00000072612	Gm10382	predicted gene 10382 [Source:MGI Symbol;Acc:MGI:3647829]	0.103	-3.28147	0.000585259	0.0415846	yes	down	0.96	1.08	0.99	0.11	0.06	0.13	1.01	0.1
ENSMUSG00000085334	Gm12940	predicted gene 12940 [Source:MGI Symbol;Acc:MGI:3702626]	3.751	1.90744	0.000613416	0.0423364	yes	up	1.54	2.87	4.09	12.46	7.52	3.93	2.83333	7.97
ENSMUSG00000050860	Phospho1	phosphatase, orphan 1 [Source:MGI Symbol;Acc:MGI:2447348]	0.3	-1.73639	0.000615376	0.0423364	yes	down	10.65	41.66	19.33	7.49	7.62	15.16	23.88	10.09
ENSMUSG00000117980	Gm30571	predicted gene, 30571 [Source:MGI Symbol;Acc:MGI:5589730]	0.161	-2.63713	0.000670407	0.0455798	yes	down	1.94	6.18	4.65	0.27	0.58	1.16	4.25667	0.67
ENSMUSG00000038523	1700003F12Rik	RIKEN cDNA 1700003F12 gene [Source:MGI Symbol;Acc:MGI:1922730]	0.307	-1.70328	0.000692406	0.0464107	yes	down	5.42	16.38	8.5	3.13	2.07	3.68	10.1	2.96
ENSMUSG00000096515	Igkv14-100	immunoglobulin kappa chain variable 14-100 [Source:MGI Symbol;Acc:MGI:4439559]	56.411	5.8179	0.00071559	1	yes	up	0	0	0	11.53	1.74	3.98	0	5.75
ENSMUSG00000043931	Gimap7	GTPase, IMAP family member 7 [Source:MGI Symbol;Acc:MGI:1349657]	3.286	1.71645	0.000729034	0.0484263	yes	up	1.74	0.52	1.02	3.03	3.37	4.15	1.09333	3.51667
ENSMUSG00000052673	Gm9887	predicted gene 9887 [Source:MGI Symbol;Acc:MGI:3642578]	0.369	-1.43916	0.000742178	0.0489574	yes	down	8.4	6.61	6.29	0.75	1.07	1.34	7.1	1.05333
ENSMUSG00000089762	Ier5l	immediate early response 5-like [Source:MGI Symbol;Acc:MGI:1919750]	0.421	-1.24744	0.000747554	0.0490491	yes	down	14.66	5.84	7.82	3.04	4.1	4.36	9.44	3.83333
ENSMUSG00000052013	Btla	B and T lymphocyte associated [Source:MGI Symbol;Acc:MGI:2658978]	2.499	1.32107	0.000750608	0.0490491	yes	up	0.57	0.46	1.1	1.79	1.27	1.43	0.71	1.49667
ENSMUSG00000019232	Etnppl	ethanolamine phosphate phospholyase [Source:MGI Symbol;Acc:MGI:1919010]	0.103	-3.28022	0.000752556	0.0490491	yes	down	1.35	30.73	18.51	0.53	1.89	1.58	16.8633	1.33333
ENSMUSG00000033508	Asprv1	aspartic peptidase, retroviral-like 1 [Source:MGI Symbol;Acc:MGI:1915105]	0.232	-2.10601	0.00076463	0.0494641	yes	down	0.76	2.31	3.38	0.37	0.48	0.55	2.15	0.466667
ENSMUSG00000116358	Gm49450	predicted gene, 49450 [Source:MGI Symbol;Acc:MGI:6155101]	0.378	-1.40268	0.000805126	0.0515073	yes	down	186.85	123	99.27	22.27	82.74	46.05	136.373	50.3533
ENSMUSG00000020702	Ccl1	chemokine (C-C motif) ligand 1 [Source:MGI Symbol;Acc:MGI:98258]	5.466	2.45059	0.000811871	0.0517478	yes	up	1.69	0.95	1.06	3.33	11.2	5.88	1.23333	6.80333
ENSMUSG00000093861	Igkv1-110	immunoglobulin kappa variable 1-110 [Source:MGI Symbol;Acc:MGI:4439558]	2.278	1.18784	0.000815924	0.0518156	yes	up	29.12	34.25	23.59	76.82	40.61	78.22	28.9867	65.2167
ENSMUSG00000002831	Plin4	perilipin 4 [Source:MGI Symbol;Acc:MGI:1929709]	0.067	-3.89922	0.000834496	0.0525868	yes	down	0.66	7.1	8.69	0.08	0.2	0.73	5.48333	0.336667
ENSMUSG00000092124	B930094E09Rik	RIKEN cDNA B930094E09 gene [Source:MGI Symbol;Acc:MGI:3603750]	0.205	-2.28686	0.000850489	0.0532308	yes	down	1.28	3.41	1.79	0.42	0.19	0.67	2.16	0.426667
ENSMUSG00000108112	Gm45193	predicted gene 45193 [Source:MGI Symbol;Acc:MGI:5753769]	8.128	3.02294	0.000877408	0.0543287	yes	up	0.18	0.22	0	1.51	1	0.53	0.133333	1.01333
ENSMUSG00000042816	Gpr151	G protein-coupled receptor 151 [Source:MGI Symbol;Acc:MGI:2441887]	0.212	-2.23631	0.000880565	0.0543287	yes	down	2.5	1.69	1.55	0.1	0.26	0.85	1.91333	0.403333
ENSMUSG00000076666	Ighv14-4	immunoglobulin heavy variable 14-4 [Source:MGI Symbol;Acc:MGI:4439765]	34.074	5.09058	0.000887891	1	yes	up	0.56	0	0	10.13	3.53	8.1	0.186667	7.25333
ENSMUSG00000021750	Fam107a	family with sequence similarity 107, member A [Source:MGI Symbol;Acc:MGI:3041256]	0.392	-1.35101	0.000922326	0.0563041	yes	down	41.85	192.15	145.63	39.53	51.82	48.16	126.543	46.5033
ENSMUSG00000095180	Rhox5	reproductive homeobox 5 [Source:MGI Symbol;Acc:MGI:97538]	0.262	-1.93171	0.000928655	0.0564916	yes	down	51.22	7.27	14.38	7.52	5.9	4.43	24.29	5.95
ENSMUSG00000108414	Snhg1	small nucleolar RNA host gene 1 [Source:MGI Symbol;Acc:MGI:3763743]	2.05	1.03561	0.000938568	0.0566967	yes	up	58.54	61.54	118.53	187.26	123.61	120.99	79.5367	143.953
ENSMUSG00000021186	Fbln5	fibulin 5 [Source:MGI Symbol;Acc:MGI:1346091]	0.49	-1.02936	0.000963686	0.057994	yes	down	9.44	20.78	18.44	9.2	7.17	7.93	16.22	8.1
ENSMUSG00000070369	Itgad	integrin, alpha D [Source:MGI Symbol;Acc:MGI:3578624]	0.103	-3.27568	0.000971608	0.0580854	yes	down	0.1	1.55	2.24	0.01	0.03	0.05	1.29667	0.03
ENSMUSG00000119476	Rnu1a1	U1a1 small nuclear RNA [Source:NCBI gene (formerly Entrezgene);Acc:19842]	57.487	5.84517	0.000990316	1	yes	up	0	0	0	178.41	113.45	11.79	0	101.217
ENSMUSG00000039783	Kmo	kynurenine 3-monooxygenase (kynurenine 3-hydroxylase) [Source:MGI Symbol;Acc:MGI:2138151]	4.063	2.0227	0.000992364	0.0585191	yes	up	1.5	0.12	0.71	2.68	3.64	2.8	0.776667	3.04
ENSMUSG00000094872	Igkv9-120	immunoglobulin kappa chain variable 9-120 [Source:MGI Symbol;Acc:MGI:3647784]	0.143	-2.80443	0.0010441	0.0611537	yes	down	8.55	19.11	41.65	6.56	1.74	0.66	23.1033	2.98667
ENSMUSG00000078201	Tmem203	transmembrane protein 203 [Source:MGI Symbol;Acc:MGI:2443597]	0.457	-1.12878	0.0010653	0.0619771	yes	down	19.89	46.95	26.27	14.22	10.6	15.55	31.0367	13.4567
ENSMUSG00000089726	Mir17hg	Mir17 host gene (non-protein coding) [Source:MGI Symbol;Acc:MGI:1923207]	2.329	1.21974	0.00108607	0.0625555	yes	up	3.58	2.67	7.86	12.01	7.43	9.44	4.70333	9.62667
ENSMUSG00000037944	Ccr7	chemokine (C-C motif) receptor 7 [Source:MGI Symbol;Acc:MGI:103011]	2.762	1.46563	0.0010944	0.06281	yes	up	5.67	2.16	1.77	6.22	9.52	10.23	3.2	8.65667
ENSMUSG00000046240	Hepacam	hepatocyte cell adhesion molecule [Source:MGI Symbol;Acc:MGI:1920177]	0.458	-1.12676	0.0011154	0.0629892	yes	down	16.54	44.64	33.71	9.32	15.86	15.58	31.63	13.5867
ENSMUSG00000053279	Aldh1a1	aldehyde dehydrogenase family 1, subfamily A1 [Source:MGI Symbol;Acc:MGI:1353450]	0.464	-1.10777	0.00112429	0.063106	yes	down	16.4	32.43	40.95	9.2	16.44	13.48	29.9267	13.04
ENSMUSG00000045903	Npas4	neuronal PAS domain protein 4 [Source:MGI Symbol;Acc:MGI:2664186]	20.36	4.34767	0.00113722	0.0633956	yes	up	0.59	0.3	0.25	0.47	2.2	19.61	0.38	7.42667
ENSMUSG00000041309	Nkx6-2	NK6 homeobox 2 [Source:MGI Symbol;Acc:MGI:1352738]	0.482	-1.05211	0.00114747	0.063762	yes	down	6.77	8.22	10.91	2.07	3.1	4.9	8.63333	3.35667
ENSMUSG00000053930	Shisa6	shisa family member 6 [Source:MGI Symbol;Acc:MGI:2685725]	0.498	-1.00548	0.00118129	0.0650162	yes	down	1.49	2.36	2.6	0.68	1.16	1.45	2.15	1.09667
ENSMUSG00000031962	Cdh15	cadherin 15 [Source:MGI Symbol;Acc:MGI:106672]	0.411	-1.28132	0.00121111	0.066446	yes	down	1.29	3.12	2.2	0.84	0.73	0.98	2.20333	0.85
ENSMUSG00000049109	Themis	thymocyte selection associated [Source:MGI Symbol;Acc:MGI:2443552]	3.03	1.59937	0.00125936	0.067806	yes	up	0.19	0.13	0.2	0.36	0.62	0.55	0.173333	0.51
ENSMUSG00000021356	Irf4	interferon regulatory factor 4 [Source:MGI Symbol;Acc:MGI:1096873]	2.416	1.27265	0.00130999	0.0701318	yes	up	0.68	0.31	0.52	0.98	1.14	1.38	0.503333	1.16667
ENSMUSG00000053166	Cdh22	cadherin 22 [Source:MGI Symbol;Acc:MGI:1341843]	0.449	-1.15491	0.00131469	0.0701318	yes	down	5.67	8.01	5.14	1.69	4.29	2.98	6.27333	2.98667
ENSMUSG00000024558	Mapk4	mitogen-activated protein kinase 4 [Source:MGI Symbol;Acc:MGI:2444559]	0.457	-1.12893	0.00132934	0.0704412	yes	down	6.05	14.44	11.35	2.82	5.7	6.26	10.6133	4.92667
ENSMUSG00000002020	Ltbp2	latent transforming growth factor beta binding protein 2 [Source:MGI Symbol;Acc:MGI:99502]	2.264	1.1791	0.00133654	0.0704412	yes	up	0.38	0.69	1.07	1.08	1.62	1.35	0.713333	1.35
ENSMUSG00000062939	Stat4	signal transducer and activator of transcription 4 [Source:MGI Symbol;Acc:MGI:103062]	2.935	1.55336	0.00134885	0.0708634	yes	up	1.65	0.64	0.49	1.94	2.7	3.32	0.926667	2.65333
ENSMUSG00000094526	Gm21451	predicted gene, 21451 [Source:MGI Symbol;Acc:MGI:5434806]	0.024	-5.39234	0.00135062	1	yes	down	0.22	0.17	0.17	0	0	0	0.186667	0
ENSMUSG00000105843	Gm19439	predicted gene, 19439 [Source:MGI Symbol;Acc:MGI:5011624]	0.394	-1.34228	0.0013617	0.0713224	yes	down	2.21	6.02	7.91	1.9	1.69	2.44	5.38	2.01
ENSMUSG00000089837	Npcd	neuronal pentraxin chromo domain [Source:MGI Symbol;Acc:MGI:3845555]	0.15	-2.73877	0.0013798	0.0720531	yes	down	0.48	14.62	3.44	0.65	1.15	0.71	6.18	0.836667
ENSMUSG00000032094	Cd3d	CD3 antigen, delta polypeptide [Source:MGI Symbol;Acc:MGI:88331]	2.878	1.52493	0.00139419	0.0722252	yes	up	2.67	1.42	0.97	2.93	6.59	4.69	1.68667	4.73667
ENSMUSG00000019577	Pdk4	pyruvate dehydrogenase kinase, isoenzyme 4 [Source:MGI Symbol;Acc:MGI:1351481]	0.385	-1.37539	0.0013956	0.0722252	yes	down	1.81	4.72	6.79	1.3	2.09	1.37	4.44	1.58667
ENSMUSG00000049130	C5ar1	complement component 5a receptor 1 [Source:MGI Symbol;Acc:MGI:88232]	0.421	-1.24896	0.00140886	0.0726948	yes	down	19.13	7.51	15.65	5.38	3.54	6.73	14.0967	5.21667
ENSMUSG00000092627	D130058E05Rik	RIKEN cDNA D130058E05 gene [Source:MGI Symbol;Acc:MGI:2444614]	0.122	-3.03026	0.00143889	0.0740239	yes	down	0.25	1.14	0.78	0	0.06	0.1	0.723333	0.0533333
ENSMUSG00000009075	Cabp7	calcium binding protein 7 [Source:MGI Symbol;Acc:MGI:2183437]	0.334	-1.58246	0.00147273	0.075096	yes	down	3.15	12.34	10.68	1.15	3.7	3.41	8.72333	2.75333
ENSMUSG00000046080	Clec9a	C-type lectin domain family 9, member a [Source:MGI Symbol;Acc:MGI:2444608]	4.869	2.28371	0.00148666	0.0755841	yes	up	0.57	0.08	0.11	2.06	2.36	0.68	0.253333	1.7
ENSMUSG00000037686	Aspg	asparaginase [Source:MGI Symbol;Acc:MGI:2144822]	0.484	-1.04733	0.00156652	0.078721	yes	down	4.67	7.44	6.55	1.82	2.76	3.21	6.22	2.59667
ENSMUSG00000067591	Klra3	killer cell lectin-like receptor, subfamily A, member 3 [Source:MGI Symbol;Acc:MGI:101905]	49.779	5.63748	0.00157627	1	yes	up	0	0	0	0.15	1.21	0.54	0	0.633333
ENSMUSG00000060044	Tmem26	transmembrane protein 26 [Source:MGI Symbol;Acc:MGI:2143537]	2.569	1.36135	0.00158746	0.0795426	yes	up	0.32	0.53	0.26	0.64	0.5	0.92	0.37	0.686667
ENSMUSG00000113010	Gm34084	predicted gene, 34084 [Source:MGI Symbol;Acc:MGI:5593243]	4.943	2.30551	0.0016129	0.0799952	yes	up	2.06	0.6	0.34	3.36	6.91	4.77	1	5.01333
ENSMUSG00000046215	Rprml	reprimo-like [Source:MGI Symbol;Acc:MGI:2144486]	0.38	-1.39599	0.00161541	0.0799952	yes	down	16.57	31.11	9.52	4.2	8.37	8.44	19.0667	7.00333
ENSMUSG00000054871	Tmem158	transmembrane protein 158 [Source:MGI Symbol;Acc:MGI:1919559]	0.395	-1.33967	0.00162611	0.0799952	yes	down	10.67	13.38	15.64	1.7	6.82	6.5	13.23	5.00667
ENSMUSG00000020395	Itk	IL2 inducible T cell kinase [Source:MGI Symbol;Acc:MGI:96621]	2.278	1.18786	0.00163001	0.0799952	yes	up	1.46	0.62	0.89	1.5	2.23	2.43	0.99	2.05333
ENSMUSG00000026126	Ptpn18	protein tyrosine phosphatase, non-receptor type 18 [Source:MGI Symbol;Acc:MGI:108410]	0.431	-1.21386	0.00163497	0.0799952	yes	down	138.22	73.29	63.43	11.32	13.99	46.5	91.6467	23.9367
ENSMUSG00000022218	Tgm1	transglutaminase 1, K polypeptide [Source:MGI Symbol;Acc:MGI:98730]	0.384	-1.38122	0.00165963	0.0805966	yes	down	24.53	6.4	22.18	4.92	5.41	9.91	17.7033	6.74667
ENSMUSG00000060275	Nrg2	neuregulin 2 [Source:MGI Symbol;Acc:MGI:1098246]	0.481	-1.05504	0.00168704	0.0808901	yes	down	3.38	7.48	3.74	2.31	1.91	3.98	4.86667	2.73333
ENSMUSG00000052316	Lrrc15	leucine rich repeat containing 15 [Source:MGI Symbol;Acc:MGI:1921738]	9.499	3.24783	0.00168808	0.0808901	yes	up	0.01	0.06	0.11	0.23	1.24	0.05	0.06	0.506667
ENSMUSG00000029419	Ajm1	apical junction component 1 [Source:MGI Symbol;Acc:MGI:2685842]	0.342	-1.5463	0.00173984	0.0830951	yes	down	1.3	5.01	2.91	0.61	0.91	1.15	3.07333	0.89
ENSMUSG00000045502	Hcar2	hydroxycarboxylic acid receptor 2 [Source:MGI Symbol;Acc:MGI:1933383]	0.481	-1.05549	0.00176441	0.0838072	yes	down	8.79	5.25	11.25	2.98	3.6	4.99	8.43	3.85667
ENSMUSG00000029380	Cxcl1	chemokine (C-X-C motif) ligand 1 [Source:MGI Symbol;Acc:MGI:108068]	0.349	-1.52044	0.00178578	0.0845903	yes	down	3.49	2.91	4.56	1.06	1.55	0.97	3.65333	1.19333
ENSMUSG00000034579	Pla2g3	phospholipase A2, group III [Source:MGI Symbol;Acc:MGI:2444945]	0.202	-2.30615	0.00182644	0.0856538	yes	down	0.58	1.33	1.72	0.04	0.49	0.17	1.21	0.233333
ENSMUSG00000068263	Efcc1	EF hand and coiled-coil domain containing 1 [Source:MGI Symbol;Acc:MGI:3611451]	0.25	-1.9979	0.00183293	0.0856538	yes	down	0.59	2.71	0.88	0.11	0.94	0.27	1.39333	0.44
ENSMUSG00000024910	Ctsw	cathepsin W [Source:MGI Symbol;Acc:MGI:1338045]	2.931	1.55116	0.00192487	0.0886179	yes	up	6.09	1.49	1.93	9.21	8.69	10.45	3.17	9.45
ENSMUSG00000069515	Lyz1	lysozyme 1 [Source:MGI Symbol;Acc:MGI:96902]	7.972	2.99491	0.00196174	0.0889609	yes	up	0.34	0.1	0.21	0.31	4.01	1.04	0.216667	1.78667
ENSMUSG00000031209	Heph	hephaestin [Source:MGI Symbol;Acc:MGI:1332240]	0.386	-1.37484	0.00196833	0.0889609	yes	down	0.72	1.78	2.03	0.37	0.64	0.63	1.51	0.546667
ENSMUSG00000078886	Gm2026	predicted gene 2026 [Source:MGI Symbol;Acc:MGI:3780195]	0.235	-2.09233	0.00199302	0.0889609	yes	down	1.94	1.5	3.71	1.09	0.4	0.48	2.38333	0.656667
ENSMUSG00000021130	Galnt16	polypeptide N-acetylgalactosaminyltransferase 16 [Source:MGI Symbol;Acc:MGI:1917754]	0.415	-1.2695	0.00199606	0.0889609	yes	down	14.35	50.33	30.47	7	15.82	14.64	31.7167	12.4867
ENSMUSG00000032484	Ngp	neutrophilic granule protein [Source:MGI Symbol;Acc:MGI:105983]	0.095	-3.39693	0.00203864	1	yes	down	0.54	0.97	1.15	0.11	0.12	0	0.886667	0.0766667
ENSMUSG00000024670	Cd6	CD6 antigen [Source:MGI Symbol;Acc:MGI:103566]	2.051	1.03615	0.00211506	0.0932398	yes	up	2.1	2.08	1.3	2.96	3.49	4.43	1.82667	3.62667
ENSMUSG00000074796	Slc4a11	solute carrier family 4, sodium bicarbonate transporter-like, member 11 [Source:MGI Symbol;Acc:MGI:2138987]	0.455	-1.13452	0.0021322	0.0932398	yes	down	2.81	1.8	1.89	0.59	0.82	1.61	2.16667	1.00667
ENSMUSG00000097820	E530011L22Rik	RIKEN cDNA E530011L22 gene [Source:MGI Symbol;Acc:MGI:2443770]	0.24	-2.0607	0.0021349	0.0932398	yes	down	0.56	1.56	1.38	0.19	0.1	0.62	1.16667	0.303333
ENSMUSG00000030110	Ret	ret proto-oncogene [Source:MGI Symbol;Acc:MGI:97902]	0.488	-1.03421	0.00214048	0.0932398	yes	down	1.64	1.56	1.81	0.5	0.83	1.12	1.67	0.816667
ENSMUSG00000033863	Klf9	Kruppel-like factor 9 [Source:MGI Symbol;Acc:MGI:1333856]	0.482	-1.05325	0.00218472	0.0942667	yes	down	19.81	54.11	46.7	12.87	22.95	18.6	40.2067	18.14
ENSMUSG00000044103	Il1f9	interleukin 1 family, member 9 [Source:MGI Symbol;Acc:MGI:2449929]	0.038	-4.7261	0.0021917	0.0942667	yes	down	0.07	0.5	1.81	0.08	0	0	0.793333	0.0266667
ENSMUSG00000038067	Csf3	colony stimulating factor 3 (granulocyte) [Source:MGI Symbol;Acc:MGI:1339751]	0.019	-5.68264	0.00222164	1	yes	down	0.09	0.15	1.32	0	0	0	0.52	0
ENSMUSG00000091735	Gpr62	G protein-coupled receptor 62 [Source:MGI Symbol;Acc:MGI:3525078]	0.446	-1.16499	0.00228616	0.0969073	yes	down	2.33	4.53	4.55	1.22	2.06	1.49	3.80333	1.59
ENSMUSG00000097855	A930007I19Rik	RIKEN cDNA A930007I19 gene [Source:MGI Symbol;Acc:MGI:1925029]	0.207	-2.27468	0.00233421	0.0981392	yes	down	0.47	0.82	1.15	0.08	0.18	0.25	0.813333	0.17
ENSMUSG00000045246	Kcng4	potassium voltage-gated channel, subfamily G, member 4 [Source:MGI Symbol;Acc:MGI:1913983]	0.454	-1.13773	0.00234181	0.0981392	yes	down	1.54	1.57	2.05	0.47	0.66	1.1	1.72	0.743333
ENSMUSG00000030787	Lyve1	lymphatic vessel endothelial hyaluronan receptor 1 [Source:MGI Symbol;Acc:MGI:2136348]	0.167	-2.58262	0.002364	0.0985207	yes	down	0.24	0.86	0.46	0.11	0.09	0.07	0.52	0.09
ENSMUSG00000026866	Kynu	kynureninase [Source:MGI Symbol;Acc:MGI:1918039]	2.72	1.44375	0.00237338	0.0986746	yes	up	1.54	0.81	0.84	2.28	3.56	2.29	1.06333	2.71
ENSMUSG00000044244	Il20rb	interleukin 20 receptor beta [Source:MGI Symbol;Acc:MGI:2143266]	0.432	-1.21101	0.00242154	0.10006	yes	down	1.97	4.76	3.61	1.84	0.97	1.68	3.44667	1.49667
ENSMUSG00000058427	Cxcl2	chemokine (C-X-C motif) ligand 2 [Source:MGI Symbol;Acc:MGI:1340094]	0.086	-3.53669	0.0024363	0.10006	yes	down	6	10.84	115.32	3.74	3.03	4.48	44.0533	3.75
ENSMUSG00000050359	Sprr1a	small proline-rich protein 1A [Source:MGI Symbol;Acc:MGI:106660]	0.263	-1.92935	0.00245558	0.100407	yes	down	3.29	4	5.26	0.29	1.04	1.9	4.18333	1.07667
ENSMUSG00000022342	Kcnv1	potassium channel, subfamily V, member 1 [Source:MGI Symbol;Acc:MGI:1914748]	2.047	1.03316	0.00250018	0.100806	yes	up	1.93	2.71	2.09	2.24	5.86	3.89	2.24333	3.99667
ENSMUSG00000093800	Gm20796	predicted gene, 20796 [Source:MGI Symbol;Acc:MGI:5434152]	0.027	-5.21865	0.00251299	1	yes	down	0.08	0.06	0.09	0	0	0	0.0766667	0
ENSMUSG00000025497	Cdhr5	cadherin-related family member 5 [Source:MGI Symbol;Acc:MGI:1919290]	0.423	-1.24168	0.00253404	0.101696	yes	down	1.61	1.71	1.54	0.68	0.65	0.56	1.62	0.63
ENSMUSG00000045551	Fpr1	formyl peptide receptor 1 [Source:MGI Symbol;Acc:MGI:107443]	0.297	-1.75031	0.00263295	0.104598	yes	down	4.91	1.37	8.03	0.99	1.59	1.45	4.77	1.34333
ENSMUSG00000100017	2410022M11Rik	RIKEN cDNA 2410022M11 gene [Source:MGI Symbol;Acc:MGI:1917005]	0.317	-1.65566	0.00264531	0.104707	yes	down	0.82	2.5	1.84	0.51	0.41	0.62	1.72	0.513333
ENSMUSG00000024730	Ms4a8a	membrane-spanning 4-domains, subfamily A, member 8A [Source:MGI Symbol;Acc:MGI:1927657]	0.207	-2.27092	0.00267278	0.105466	yes	down	2.51	1.07	3.08	0.32	0.83	0.14	2.22	0.43
ENSMUSG00000102101	Zbtb11os1	zinc finger and BTB domain containing 11, opposite strand 1 [Source:MGI Symbol;Acc:MGI:1913641]	0.425	-1.23573	0.00268318	0.105466	yes	down	2.99	5.97	3.47	1.42	1.73	1.84	4.14333	1.66333
ENSMUSG00000071716	Apol7e	apolipoprotein L 7e [Source:MGI Symbol;Acc:MGI:3704456]	2.163	1.1132	0.00269538	0.105466	yes	up	1.29	1.18	1.97	2.47	3.14	3.13	1.48	2.91333
ENSMUSG00000098196	Gm26964	predicted gene, 26964 [Source:MGI Symbol;Acc:MGI:5504079]	16.132	4.01186	0.00273565	0.10556	yes	up	0	0.35	0	2.46	0.43	1.79	0.116667	1.56
ENSMUSG00000056054	S100a8	S100 calcium binding protein A8 (calgranulin A) [Source:MGI Symbol;Acc:MGI:88244]	0.052	-4.27441	0.00273873	0.10556	yes	down	2	6.96	79.22	1.64	2.05	0.58	29.3933	1.42333
ENSMUSG00000028664	Ephb2	Eph receptor B2 [Source:MGI Symbol;Acc:MGI:99611]	0.439	-1.18791	0.00274954	0.105623	yes	down	14.68	4.81	6.55	2.65	4.69	4.53	8.68	3.95667
ENSMUSG00000010080	Epn3	epsin 3 [Source:MGI Symbol;Acc:MGI:1919139]	0.275	-1.86183	0.00277066	0.106037	yes	down	1.13	1.41	1.72	0.54	0.36	0.32	1.42	0.406667
ENSMUSG00000048218	Amigo2	adhesion molecule with Ig like domain 2 [Source:MGI Symbol;Acc:MGI:2145995]	0.447	-1.16007	0.0027955	0.106753	yes	down	3.18	6.87	5.14	1.17	2.39	2.77	5.06333	2.11
ENSMUSG00000027863	Cd2	CD2 antigen [Source:MGI Symbol;Acc:MGI:88320]	2.167	1.1157	0.00283246	0.107689	yes	up	6.9	3.24	4.36	7.62	10.14	12.15	4.83333	9.97
ENSMUSG00000046694	Tent5b	terminal nucleotidyltransferase 5B [Source:MGI Symbol;Acc:MGI:2140500]	0.19	-2.39671	0.00283884	0.107696	yes	down	0.41	0.69	0.78	0.18	0.11	0.03	0.626667	0.106667
ENSMUSG00000096326	Ighv1-78	immunoglobulin heavy variable 1-78 [Source:MGI Symbol;Acc:MGI:4439736]	10.535	3.39711	0.00287529	0.10884	yes	up	0.8	0.51	1.62	6.96	24.13	2.36	0.976667	11.15
ENSMUSG00000066000	Zfp979	zinc finger protein 979 [Source:MGI Symbol;Acc:MGI:2148252]	2.906	1.539	0.00290919	0.109645	yes	up	0.35	1.32	2.31	4.02	3.71	2.77	1.32667	3.5
ENSMUSG00000026073	Il1r2	interleukin 1 receptor, type II [Source:MGI Symbol;Acc:MGI:96546]	0.491	-1.02671	0.00295364	0.110643	yes	down	5.95	10.93	10.56	2.94	3.99	4.83	9.14667	3.92
ENSMUSG00000003477	Inmt	indolethylamine N-methyltransferase [Source:MGI Symbol;Acc:MGI:102963]	0.285	-1.81347	0.00300656	0.112338	yes	down	1.64	2.37	4.04	0.45	0.55	1.18	2.68333	0.726667
ENSMUSG00000067771	Pwwp4a	PWWP domain containing 4A [Source:MGI Symbol;Acc:MGI:3710618]	0.021	-5.5447	0.00311476	1	yes	down	0.13	0.01	0.51	0	0	0	0.216667	0
ENSMUSG00000060509	Xcr1	chemokine (C motif) receptor 1 [Source:MGI Symbol;Acc:MGI:1346338]	3.674	1.87727	0.00312635	0.115646	yes	up	0.52	0.08	0.17	0.95	1.16	0.64	0.256667	0.916667
ENSMUSG00000035237	Lcat	lecithin cholesterol acyltransferase [Source:MGI Symbol;Acc:MGI:96755]	0.484	-1.04549	0.00312846	0.115646	yes	down	6.82	9.67	7.78	2.75	5.48	2.93	8.09	3.72
ENSMUSG00000033022	Cdo1	cysteine dioxygenase 1, cytosolic [Source:MGI Symbol;Acc:MGI:105925]	0.455	-1.13511	0.0031533	0.116317	yes	down	9	24.75	25.46	5.42	9.44	10.08	19.7367	8.31333
ENSMUSG00000074268	Amy2a5	amylase 2a5 [Source:MGI Symbol;Acc:MGI:88020]	0.053	-4.23663	0.00316471	1	yes	down	0.09	0.18	0.41	0	0	0.03	0.226667	0.01
ENSMUSG00000052188	Gm14964	predicted gene 14964 [Source:MGI Symbol;Acc:MGI:3641621]	0.093	-3.4225	0.00321462	1	yes	down	0.75	3.67	2.45	0.12	0.13	0.29	2.29	0.18
ENSMUSG00000030200	Bcl2l14	BCL2-like 14 (apoptosis facilitator) [Source:MGI Symbol;Acc:MGI:1914063]	2.821	1.4961	0.00323336	0.118764	yes	up	0.83	0.84	0.37	1.34	1.46	1.79	0.68	1.53
ENSMUSG00000094027	Gm21762	predicted gene, 21762 [Source:MGI Symbol;Acc:MGI:5433926]	7.406	2.88868	0.00337402	0.121407	yes	up	0.81	0	0.12	2.07	1.56	4.4	0.31	2.67667
ENSMUSG00000049928	Glp2r	glucagon-like peptide 2 receptor [Source:MGI Symbol;Acc:MGI:2136733]	0.251	-1.99284	0.00341171	0.121956	yes	down	0.19	0.68	0.41	0.06	0.11	0.17	0.426667	0.113333
ENSMUSG00000046167	Gldn	gliomedin [Source:MGI Symbol;Acc:MGI:2388361]	0.416	-1.26362	0.00343574	0.122562	yes	down	0.74	1.88	1.37	0.36	0.52	0.7	1.33	0.526667
ENSMUSG00000054435	Gimap4	GTPase, IMAP family member 4 [Source:MGI Symbol;Acc:MGI:1349656]	2.071	1.05008	0.00353678	0.124628	yes	up	12.98	5.01	7.89	16.66	21.81	15.54	8.62667	18.0033
ENSMUSG00000024939	Fam89b	family with sequence similarity 89, member B [Source:MGI Symbol;Acc:MGI:106595]	0.493	-1.01901	0.00355484	0.125011	yes	down	21.79	30.85	18.37	6	13.32	14.57	23.67	11.2967
ENSMUSG00000050541	Adra1b	adrenergic receptor, alpha 1b [Source:MGI Symbol;Acc:MGI:104774]	0.479	-1.06312	0.00360088	0.126118	yes	down	2.12	4.51	3.97	1.76	2.38	1.81	3.53333	1.98333
ENSMUSG00000022657	Cd96	CD96 antigen [Source:MGI Symbol;Acc:MGI:1934368]	2.973	1.57196	0.00363675	0.127118	yes	up	0.81	0.45	0.25	1.09	1.72	1.6	0.503333	1.47
ENSMUSG00000019230	Lhx9	LIM homeobox protein 9 [Source:MGI Symbol;Acc:MGI:1316721]	0.352	-1.5067	0.00371709	0.128886	yes	down	0.39	0.89	1.22	0.38	0.25	0.32	0.833333	0.316667
ENSMUSG00000022034	Esco2	establishment of sister chromatid cohesion N-acetyltransferase 2 [Source:MGI Symbol;Acc:MGI:1919238]	2.159	1.1104	0.00372606	0.128939	yes	up	4.33	2.03	5.43	11.16	7	6.18	3.93	8.11333
ENSMUSG00000071604	Fam189a2	family with sequence similarity 189, member A2 [Source:MGI Symbol;Acc:MGI:2685813]	0.49	-1.02815	0.00378392	0.129806	yes	down	4.39	10.17	7.21	2.17	4.3	3.37	7.25667	3.28
ENSMUSG00000063954	H2ac19	H2A clustered histone 19 [Source:MGI Symbol;Acc:MGI:2448283]	0.397	-1.33267	0.0038143	0.130431	yes	down	29.47	53.44	31.22	11.56	6.73	26.02	38.0433	14.77
ENSMUSG00000092375	A730060N03Rik	RIKEN cDNA A730060N03 gene [Source:MGI Symbol;Acc:MGI:2444190]	0.224	-2.1577	0.0038732	0.131748	yes	down	0.48	0.81	0.79	0.06	0.18	0.21	0.693333	0.15
ENSMUSG00000073008	Gpr174	G protein-coupled receptor 174 [Source:MGI Symbol;Acc:MGI:2685222]	3.803	1.92718	0.00387609	0.131748	yes	up	0.16	0.05	0.13	0.21	0.57	0.35	0.113333	0.376667
ENSMUSG00000036446	Lum	lumican [Source:MGI Symbol;Acc:MGI:109347]	2.385	1.25416	0.00392967	0.132289	yes	up	1.33	2.07	4.08	3.73	8.34	4.48	2.49333	5.51667
ENSMUSG00000034796	Cpne7	copine VII [Source:MGI Symbol;Acc:MGI:2142747]	0.488	-1.03449	0.00394391	0.132511	yes	down	4.82	10.98	8.32	2.83	5.66	3.78	8.04	4.09
ENSMUSG00000076508	Igkv17-127	immunoglobulin kappa variable 17-127 [Source:MGI Symbol;Acc:MGI:3646891]	4.167	2.05893	0.00395676	0.132685	yes	up	2.27	5.27	4.89	5.99	26.18	18.93	4.14333	17.0333
ENSMUSG00000004612	Nkg7	natural killer cell group 7 sequence [Source:MGI Symbol;Acc:MGI:1931250]	2.509	1.32722	0.00402319	0.134393	yes	up	14.9	6.36	3.86	16.59	24.49	22.13	8.37333	21.07
ENSMUSG00000074210	E130208F15Rik	RIKEN cDNA E130208F15 gene [Source:MGI Symbol;Acc:MGI:3767226]	0.019	-5.72926	0.0040804	1	yes	down	0.62	0	0.55	0	0	0	0.39	0
ENSMUSG00000069609	Cd300ld4	CD300 molecule like family member D4 [Source:MGI Symbol;Acc:MGI:3702658]	2.428	1.27993	0.00412319	0.136942	yes	up	2.88	1.16	1.07	3.42	3.63	4.64	1.70333	3.89667
ENSMUSG00000105285	Gm43238	predicted gene 43238 [Source:MGI Symbol;Acc:MGI:5663375]	23.647	4.56357	0.00417637	1	yes	up	0	0.75	0	5.41	3.6	4.52	0.25	4.51
ENSMUSG00000028370	Pappa	pregnancy-associated plasma protein A [Source:MGI Symbol;Acc:MGI:97479]	0.278	-1.84682	0.00425973	0.140409	yes	down	0.11	0.31	0.38	0.02	0.09	0.09	0.266667	0.0666667
ENSMUSG00000078497	Zfp978	zinc finger protein 978 [Source:MGI Symbol;Acc:MGI:3701123]	2.69	1.42769	0.00436268	0.142979	yes	up	1.62	3.16	3.25	5.51	5.18	10.88	2.67667	7.19
ENSMUSG00000030651	Art2b	ADP-ribosyltransferase 2b [Source:MGI Symbol;Acc:MGI:107545]	4.882	2.28744	0.00439708	0.143563	yes	up	0.32	0.09	0.03	1.01	0.8	1.22	0.146667	1.01
ENSMUSG00000025902	Sox17	SRY (sex determining region Y)-box 17 [Source:MGI Symbol;Acc:MGI:107543]	0.474	-1.07561	0.00441094	0.143638	yes	down	3.5	5.33	4.39	0.84	0.95	2.59	4.40667	1.46
ENSMUSG00000024172	St6gal2	beta galactoside alpha 2,6 sialyltransferase 2 [Source:MGI Symbol;Acc:MGI:2445190]	2.1	1.07036	0.00441715	0.143638	yes	up	0.77	1.34	1.18	1.48	3.05	1.35	1.09667	1.96
ENSMUSG00000085917	Gm15899	predicted gene 15899 [Source:MGI Symbol;Acc:MGI:3801945]	0.026	-5.25577	0.00446609	1	yes	down	9.27	38.54	4.35	0	0	0	17.3867	0
ENSMUSG00000038037	Socs1	suppressor of cytokine signaling 1 [Source:MGI Symbol;Acc:MGI:1354910]	0.465	-1.10417	0.00446907	0.143755	yes	down	52	18.65	21.21	10.4	14.45	15.9	30.62	13.5833
ENSMUSG00000028758	Kif17	kinesin family member 17 [Source:MGI Symbol;Acc:MGI:1098229]	0.384	-1.38006	0.00450526	0.144347	yes	down	3.96	17.56	11.4	1.89	5.22	4.59	10.9733	3.9
ENSMUSG00000064354	mt-Co2	mitochondrially encoded cytochrome c oxidase II [Source:MGI Symbol;Acc:MGI:102503]	2.268	1.18133	0.00453804	0.144347	yes	up	112.68	86.5	304.81	462.63	339.75	270.53	167.997	357.637
ENSMUSG00000097428	AW047730	expressed sequence AW047730 [Source:MGI Symbol;Acc:MGI:2139951]	0.466	-1.10275	0.00454174	0.144347	yes	down	10.63	22.05	16.23	3.64	7.26	9.98	16.3033	6.96
ENSMUSG00000020676	Ccl11	chemokine (C-C motif) ligand 11 [Source:MGI Symbol;Acc:MGI:103576]	2.483	1.31205	0.00456339	0.144347	yes	up	4.96	2.21	2.68	6	11.96	5.73	3.28333	7.89667
ENSMUSG00000021278	Amn	amnionless [Source:MGI Symbol;Acc:MGI:1934943]	0.157	-2.67125	0.00457094	0.144347	yes	down	0.51	4.4	2.17	0.07	0.52	0.17	2.36	0.253333
ENSMUSG00000090125	Pou3f1	POU domain, class 3, transcription factor 1 [Source:MGI Symbol;Acc:MGI:101896]	0.476	-1.07212	0.00458583	0.144534	yes	down	2.24	5.71	3.84	1.15	1.94	2.23	3.93	1.77333
ENSMUSG00000070337	Gpr179	G protein-coupled receptor 179 [Source:MGI Symbol;Acc:MGI:2443409]	0.347	-1.52615	0.00459355	0.144534	yes	down	0.17	0.52	0.49	0.06	0.06	0.13	0.393333	0.0833333
ENSMUSG00000024669	Cd5	CD5 antigen [Source:MGI Symbol;Acc:MGI:88340]	2.335	1.2236	0.0046756	0.146319	yes	up	1.92	1.53	0.71	2.38	2.93	3.87	1.38667	3.06
ENSMUSG00000097113	Gm19705	predicted gene, 19705 [Source:MGI Symbol;Acc:MGI:5011890]	2.285	1.19193	0.00473761	0.147461	yes	up	10.04	6.29	11.99	22.94	21.46	21.01	9.44	21.8033
ENSMUSG00000110588	Gm45774	predicted gene 45774 [Source:MGI Symbol;Acc:MGI:5804889]	0.439	-1.18879	0.00476769	0.148132	yes	down	1.17	1.76	1.21	0.46	0.63	0.64	1.38	0.576667
ENSMUSG00000034686	Prr7	proline rich 7 (synaptic) [Source:MGI Symbol;Acc:MGI:3487246]	0.438	-1.19147	0.00480821	0.148424	yes	down	6.92	12.37	7.53	2.1	2.97	6.26	8.94	3.77667
ENSMUSG00000040424	Hipk4	homeodomain interacting protein kinase 4 [Source:MGI Symbol;Acc:MGI:2685008]	2.332	1.22182	0.00484583	0.148488	yes	up	0.46	1.18	0.69	1.37	1.88	1.78	0.776667	1.67667
ENSMUSG00000054477	Kcnn2	potassium intermediate/small conductance calcium-activated channel, subfamily N, member 2 [Source:MGI Symbol;Acc:MGI:2153182]	0.4	-1.3222	0.00485624	0.148488	yes	down	2.76	13.79	8.12	2.61	4.21	3.5	8.22333	3.44
ENSMUSG00000028031	Dkk2	dickkopf WNT signaling pathway inhibitor 2 [Source:MGI Symbol;Acc:MGI:1890663]	4.932	2.30222	0.00486744	0.148568	yes	up	0.09	0.07	0.02	0.27	0.29	0.3	0.06	0.286667
ENSMUSG00000085287	4833418N02Rik	RIKEN cDNA 4833418N02 gene [Source:MGI Symbol;Acc:MGI:1921847]	0.282	-1.82678	0.00489593	0.149175	yes	down	0.62	5.07	2.17	0.55	0.52	0.88	2.62	0.65
ENSMUSG00000021340	Gpld1	glycosylphosphatidylinositol specific phospholipase D1 [Source:MGI Symbol;Acc:MGI:106604]	0.49	-1.02809	0.00491169	0.149341	yes	down	4.73	11.28	7.46	2.03	4.75	4.18	7.82333	3.65333
ENSMUSG00000105055	Gm43079	predicted gene 43079 [Source:MGI Symbol;Acc:MGI:5663216]	8.609	3.10583	0.00506153	0.152083	yes	up	0	1.34	0	2.62	4.46	4.3	0.446667	3.79333
ENSMUSG00000010825	Grid2ip	glutamate receptor, ionotropic, delta 2 (Grid2) interacting protein 1 [Source:MGI Symbol;Acc:MGI:2176213]	0.335	-1.57734	0.00516941	0.153726	yes	down	0.42	0.97	1.4	0.17	0.71	0.38	0.93	0.42
ENSMUSG00000026009	Icos	inducible T cell co-stimulator [Source:MGI Symbol;Acc:MGI:1858745]	2.099	1.07	0.00520245	0.154443	yes	up	1.71	0.95	0.95	1.7	2.92	2.71	1.20333	2.44333
ENSMUSG00000032068	Plet1	placenta expressed transcript 1 [Source:MGI Symbol;Acc:MGI:1923759]	2.928	1.54985	0.00529637	0.155897	yes	up	1.31	0.65	0.5	1.5	3.03	2.2	0.82	2.24333
ENSMUSG00000074466	Gm15417	predicted gene 15417 [Source:MGI Symbol;Acc:MGI:3642531]	0.41	-1.28724	0.00542266	0.158805	yes	down	4.3	12.11	7.33	2.13	3.84	3.71	7.91333	3.22667
ENSMUSG00000044309	Apol7c	apolipoprotein L 7c [Source:MGI Symbol;Acc:MGI:1920912]	3.967	1.9879	0.00543386	0.158865	yes	up	0.55	0.03	0.82	1.08	1.65	1.77	0.466667	1.5
ENSMUSG00000104686	Gm42815	predicted gene 42815 [Source:MGI Symbol;Acc:MGI:5662952]	0.286	-1.80488	0.00552167	0.16062	yes	down	0.73	1.9	1.47	0.25	0.35	0.48	1.36667	0.36
ENSMUSG00000018486	Wnt9b	wingless-type MMTV integration site family, member 9B [Source:MGI Symbol;Acc:MGI:1197020]	0.146	-2.7784	0.00553913	1	yes	down	0.28	0.11	0.2	0.01	0.03	0.05	0.196667	0.03
ENSMUSG00000096606	Tpbgl	trophoblast glycoprotein-like [Source:MGI Symbol;Acc:MGI:3646425]	0.49	-1.02957	0.00555475	0.161079	yes	down	1.71	2.21	2.04	0.58	1.27	0.94	1.98667	0.93
ENSMUSG00000074892	B3galt5	UDP-Gal:betaGlcNAc beta 1,3-galactosyltransferase, polypeptide 5 [Source:MGI Symbol;Acc:MGI:2136878]	0.497	-1.00924	0.00558006	0.161079	yes	down	8.64	11.19	15.94	2.88	5.31	7.3	11.9233	5.16333
ENSMUSG00000031323	Dmrtc1a	DMRT-like family C1a [Source:MGI Symbol;Acc:MGI:1918137]	0.363	-1.46141	0.00561492	0.161436	yes	down	2.46	2.31	2.29	0.66	1.37	0.67	2.35333	0.9
ENSMUSG00000031957	Ctrb1	chymotrypsinogen B1 [Source:MGI Symbol;Acc:MGI:88559]	0.031	-5.0175	0.00571443	1	yes	down	0.5	0.38	0.89	0	0	0	0.59	0
ENSMUSG00000024680	Ms4a2	membrane-spanning 4-domains, subfamily A, member 2 [Source:MGI Symbol;Acc:MGI:95495]	22.873	4.51556	0.00574304	1	yes	up	0.02	0	0	0.38	0.11	0.27	0.00666667	0.253333
ENSMUSG00000045467	Ttll13	tubulin tyrosine ligase-like family, member 13 [Source:MGI Symbol;Acc:MGI:1920845]	0.211	-2.24587	0.00575129	0.164303	yes	down	0.41	0.77	1.11	0.02	0.14	0.12	0.763333	0.0933333
ENSMUSG00000070524	Fcrlb	Fc receptor-like B [Source:MGI Symbol;Acc:MGI:3576487]	0.243	-2.04213	0.00575625	0.164303	yes	down	1.92	0.91	1.75	0.15	0.66	0.25	1.52667	0.353333
ENSMUSG00000033595	Lgi3	leucine-rich repeat LGI family, member 3 [Source:MGI Symbol;Acc:MGI:2182619]	0.475	-1.07546	0.00577695	0.164303	yes	down	17.02	42.14	35.23	6.45	18.04	17.82	31.4633	14.1033
ENSMUSG00000024672	Ms4a7	membrane-spanning 4-domains, subfamily A, member 7 [Source:MGI Symbol;Acc:MGI:1918846]	2.041	1.02961	0.00579063	0.164308	yes	up	43.87	13.82	19.92	48.45	49.38	52.81	25.87	50.2133
ENSMUSG00000052270	Fpr2	formyl peptide receptor 2 [Source:MGI Symbol;Acc:MGI:1278319]	0.442	-1.17853	0.0058272	0.165076	yes	down	7.24	4.44	11.94	2.57	3.52	3.12	7.87333	3.07
ENSMUSG00000108806	Gm44729	predicted gene 44729 [Source:MGI Symbol;Acc:MGI:5753305]	0.066	-3.93032	0.0058369	1	yes	down	0.36	0.51	0.16	0.03	0	0.04	0.343333	0.0233333
ENSMUSG00000020785	Camkk1	calcium/calmodulin-dependent protein kinase kinase 1, alpha [Source:MGI Symbol;Acc:MGI:1891766]	0.436	-1.19702	0.00586142	0.165504	yes	down	13.86	57.99	22.68	9.2	16.13	13.71	31.51	13.0133
ENSMUSG00000092103	Gm17039	predicted gene 17039 [Source:MGI Symbol;Acc:MGI:4937866]	9.121	3.18918	0.00594777	1	yes	up	0.03	0	0.03	0.2	0.08	0.15	0.02	0.143333
ENSMUSG00000004814	Ccl24	chemokine (C-C motif) ligand 24 [Source:MGI Symbol;Acc:MGI:1928953]	6.892	2.78496	0.0061894	0.171964	yes	up	1.18	0.23	0	1.99	6.62	1.09	0.47	3.23333
ENSMUSG00000072419	Dppa2	developmental pluripotency associated 2 [Source:MGI Symbol;Acc:MGI:2157523]	0.176	-2.50683	0.00620093	0.172009	yes	down	0.34	0.62	1.11	0.05	0.23	0.04	0.69	0.106667
ENSMUSG00000022157	Mcpt8	mast cell protease 8 [Source:MGI Symbol;Acc:MGI:1261780]	23.348	4.54521	0.00621697	1	yes	up	0.09	0	0	0.53	0.39	1.48	0.03	0.8
ENSMUSG00000030114	Klrg1	killer cell lectin-like receptor subfamily G, member 1 [Source:MGI Symbol;Acc:MGI:1355294]	9.422	3.23601	0.00624414	1	yes	up	0.13	0.05	0	0.36	0.93	0.5	0.06	0.596667
ENSMUSG00000036492	Rnf39	ring finger protein 39 [Source:MGI Symbol;Acc:MGI:2156378]	0.247	-2.01675	0.00628327	0.173737	yes	down	0.79	2.43	0.68	0.68	0.21	0.34	1.3	0.41
ENSMUSG00000107994	D830050J10Rik	RIKEN cDNA D830050J10 gene [Source:MGI Symbol;Acc:MGI:2444203]	0.296	-1.75801	0.00631464	0.173977	yes	down	1.18	3.14	1.06	0.27	0.69	0.84	1.79333	0.6
ENSMUSG00000095571	Ighv5-17	immunoglobulin heavy variable 5-17 [Source:MGI Symbol;Acc:MGI:4439533]	7.332	2.87421	0.00636225	0.173977	yes	up	1.66	0.42	0.45	1.79	7.11	11.3	0.843333	6.73333
ENSMUSG00000041423	Paqr6	progestin and adipoQ receptor family member VI [Source:MGI Symbol;Acc:MGI:1916207]	0.461	-1.11749	0.00638211	0.173977	yes	down	3.61	4.91	7.49	1.58	2.47	2.84	5.33667	2.29667
ENSMUSG00000039474	Wfs1	wolframin ER transmembrane glycoprotein [Source:MGI Symbol;Acc:MGI:1328355]	0.47	-1.09038	0.0063904	0.173977	yes	down	35.2	53.68	43.42	7.2	20.32	31.43	44.1	19.65
ENSMUSG00000105068	Gm30835	predicted gene, 30835 [Source:MGI Symbol;Acc:MGI:5589994]	2.233	1.15904	0.00639702	0.173977	yes	up	1.11	1.5	1.4	3.23	2.6	2.57	1.33667	2.8
ENSMUSG00000049526	Tmem202	transmembrane protein 202 [Source:MGI Symbol;Acc:MGI:1921143]	0.25	-2.00227	0.00640233	0.173977	yes	down	1.36	2.3	0.96	0.3	0.59	0.21	1.54	0.366667
ENSMUSG00000021822	Plau	plasminogen activator, urokinase [Source:MGI Symbol;Acc:MGI:97611]	2.105	1.07383	0.00651223	0.176686	yes	up	15.2	4.49	8.07	17.69	20.83	17.73	9.25333	18.75
ENSMUSG00000109350	Gm44805	predicted gene 44805 [Source:MGI Symbol;Acc:MGI:5753381]	0.338	-1.56443	0.00662865	0.178531	yes	down	1.96	5.25	2.69	0.63	1.29	1.25	3.3	1.05667
ENSMUSG00000068196	Col8a1	collagen, type VIII, alpha 1 [Source:MGI Symbol;Acc:MGI:88463]	2.389	1.25643	0.00663534	0.178531	yes	up	2.2	1.57	2.86	3.36	9.21	2.28	2.21	4.95
ENSMUSG00000029206	Nsun7	NOL1/NOP2/Sun domain family, member 7 [Source:MGI Symbol;Acc:MGI:1918168]	0.331	-1.59334	0.00664359	0.178531	yes	down	0.44	1.39	1.26	0.16	0.45	0.28	1.03	0.296667
ENSMUSG00000112294	Gm4129	predicted gene 4129 [Source:MGI Symbol;Acc:MGI:3782305]	0.174	-2.51953	0.00667204	0.178784	yes	down	1.41	3.95	2.42	0.15	0.63	0.54	2.59333	0.44
ENSMUSG00000058396	Gpr182	G protein-coupled receptor 182 [Source:MGI Symbol;Acc:MGI:109545]	0.413	-1.277	0.00668985	0.178984	yes	down	0.61	1.36	1.33	0.27	0.58	0.43	1.1	0.426667
ENSMUSG00000105366	Gm43719	predicted gene 43719 [Source:MGI Symbol;Acc:MGI:5663856]	2.81	1.49052	0.00671513	0.179169	yes	up	1.23	0.3	1.41	3.33	2.72	1.62	0.98	2.55667
ENSMUSG00000094198	Ighv1-50	immunoglobulin heavy variable 1-50 [Source:MGI Symbol;Acc:MGI:4439753]	3.91	1.96718	0.00673802	0.179169	yes	up	4.38	1.77	5.95	7.13	10.68	31.43	4.03333	16.4133
ENSMUSG00000022996	Wnt10b	wingless-type MMTV integration site family, member 10B [Source:MGI Symbol;Acc:MGI:108061]	0.13	-2.94532	0.00674206	0.179169	yes	down	0.13	1.75	0.34	0.02	0.16	0.1	0.74	0.0933333
ENSMUSG00000097078	Gm26566	predicted gene, 26566 [Source:MGI Symbol;Acc:MGI:5477060]	0.249	-2.00791	0.00684962	0.179655	yes	down	4.93	2.32	1.17	1.14	0.44	0.45	2.80667	0.676667
ENSMUSG00000090164	BC035044	cDNA sequence BC035044 [Source:MGI Symbol;Acc:MGI:2448540]	2.813	1.49205	0.00687997	0.179907	yes	up	3.63	0.31	0.9	4.31	3.1	3.77	1.61333	3.72667
ENSMUSG00000078435	AU041133	expressed sequence AU041133 [Source:MGI Symbol;Acc:MGI:2143755]	2.143	1.09945	0.00695365	0.180743	yes	up	0.79	0.71	1.52	2.25	2.15	1.56	1.00667	1.98667
ENSMUSG00000096719	Mrgpra2b	MAS-related GPR, member A2B [Source:MGI Symbol;Acc:MGI:3033098]	0.033	-4.92831	0.00701963	1	yes	down	0.16	0.06	1.87	0	0.06	0	0.696667	0.02
ENSMUSG00000116560	Gm2808	predicted gene 2808 [Source:MGI Symbol;Acc:MGI:3780977]	2.1	1.07012	0.00704326	0.181959	yes	up	0.93	0.43	1.38	2.28	1.33	1.72	0.913333	1.77667
ENSMUSG00000002565	Scin	scinderin [Source:MGI Symbol;Acc:MGI:1306794]	3.859	1.94831	0.00709971	0.182623	yes	up	0.5	0.13	0.06	0.73	0.98	0.87	0.23	0.86
ENSMUSG00000071552	Tigit	T cell immunoreceptor with Ig and ITIM domains [Source:MGI Symbol;Acc:MGI:3642260]	2.152	1.10561	0.00714817	0.183331	yes	up	5.93	5.79	3.23	5.45	10	13.8	4.98333	9.75
ENSMUSG00000032532	Cck	cholecystokinin [Source:MGI Symbol;Acc:MGI:88297]	0.472	-1.08189	0.00719395	0.184227	yes	down	58.4	158.73	59.99	33.65	59.77	32.2	92.3733	41.8733
ENSMUSG00000092071	A230065N10Rik	RIKEN cDNA A230065N10 gene [Source:MGI Symbol;Acc:MGI:3642744]	0.209	-2.25902	0.00724546	0.184727	yes	down	0.9	2.22	1.55	0.09	0.43	0.41	1.55667	0.31
ENSMUSG00000108591	Particl	promoter of Mat2a antisense radiation induced circulating long non-coding RNA [Source:MGI Symbol;Acc:MGI:1925358]	0.464	-1.10809	0.00725638	0.184734	yes	down	3.89	7.75	3.34	1.82	2.06	2.76	4.99333	2.21333
ENSMUSG00000020732	Rab37	RAB37, member RAS oncogene family [Source:MGI Symbol;Acc:MGI:1929945]	0.463	-1.11212	0.00727242	0.184865	yes	down	1.64	2.66	4.03	0.97	1.35	1.48	2.77667	1.26667
ENSMUSG00000095442	Ighv1-4	immunoglobulin heavy variable 1-4 [Source:MGI Symbol;Acc:MGI:4439618]	45.054	5.49358	0.00734071	1	yes	up	0	0	0	0.53	0.67	14.49	0	5.23
ENSMUSG00000115946	Mirt2	myocardial infraction associated transcript 2 [Source:MGI Symbol;Acc:MGI:3642813]	0.081	-3.61862	0.00734422	1	yes	down	0.51	0.51	1.46	0	0.24	0	0.826667	0.08
ENSMUSG00000026304	Rab17	RAB17, member RAS oncogene family [Source:MGI Symbol;Acc:MGI:104640]	0.405	-1.3024	0.00739893	0.185828	yes	down	1.12	2.58	4.2	0.71	0.91	1.06	2.63333	0.893333
ENSMUSG00000046733	Gprc5a	G protein-coupled receptor, family C, group 5, member A [Source:MGI Symbol;Acc:MGI:1891250]	0.48	-1.05845	0.00740654	0.185828	yes	down	2.36	3.03	1.9	0.83	1.42	1.09	2.43	1.11333
ENSMUSG00000095377	Olfr91	olfactory receptor 91 [Source:MGI Symbol;Acc:MGI:2177474]	0.026	-5.27621	0.00742236	1	yes	down	0.02	1.29	0.19	0	0	0	0.5	0
ENSMUSG00000076501	Igkv2-137	immunoglobulin kappa chain variable 2-137 [Source:MGI Symbol;Acc:MGI:4439879]	7.351	2.87787	0.00745323	1	yes	up	0.63	0.25	0.56	0.88	3.6	6.3	0.48	3.59333
ENSMUSG00000052724	Gm9888	predicted gene 9888 [Source:MGI Symbol;Acc:MGI:3642202]	0.198	-2.33606	0.00758113	0.188301	yes	down	2.59	1.59	0.88	0.6	0.16	0.18	1.68667	0.313333
ENSMUSG00000110332	Gm19935	predicted gene, 19935 [Source:MGI Symbol;Acc:MGI:5012120]	0.454	-1.13954	0.00764507	0.189246	yes	down	4.59	8.81	11.17	2.12	4.41	4.04	8.19	3.52333
ENSMUSG00000098072	Gm26995	predicted gene, 26995 [Source:MGI Symbol;Acc:MGI:5504110]	0.033	-4.91739	0.00775787	1	yes	down	0.2	0.45	0.33	0	0	0	0.326667	0
ENSMUSG00000055746	Magea2	MAGE family member A2 [Source:MGI Symbol;Acc:MGI:1333793]	40.106	5.32575	0.00783878	1	yes	up	0	0	0	0.07	0.75	0.12	0	0.313333
ENSMUSG00000030742	Lat	linker for activation of T cells [Source:MGI Symbol;Acc:MGI:1342293]	2.062	1.04397	0.0078506	0.192383	yes	up	4.23	3.42	1.72	5.67	5.39	8.23	3.12333	6.43
ENSMUSG00000076576	Igkv6-32	immunoglobulin kappa variable 6-32 [Source:MGI Symbol;Acc:MGI:3641634]	4.629	2.21068	0.00785645	0.192383	yes	up	6.03	2.21	1.74	4.25	28.12	17.3	3.32667	16.5567
ENSMUSG00000029075	Tnfrsf4	tumor necrosis factor receptor superfamily, member 4 [Source:MGI Symbol;Acc:MGI:104512]	2.01	1.00707	0.00791794	0.193343	yes	up	5.92	3.18	3.39	6.48	7.88	10.4	4.16333	8.25333
ENSMUSG00000037843	Vstm2l	V-set and transmembrane domain containing 2-like [Source:MGI Symbol;Acc:MGI:2685537]	0.46	-1.12122	0.007997	0.194132	yes	down	10.79	19.67	14.62	2.57	9.3	7.99	15.0267	6.62
ENSMUSG00000028023	Pitx2	paired-like homeodomain transcription factor 2 [Source:MGI Symbol;Acc:MGI:109340]	0.025	-5.32547	0.00808613	1	yes	down	0.07	0.04	0.79	0	0	0	0.3	0
ENSMUSG00000048174	Tmem81	transmembrane protein 81 [Source:MGI Symbol;Acc:MGI:1921876]	2.219	1.14963	0.00810544	0.194876	yes	up	0.82	1.36	0.85	1.82	1.82	2.82	1.01	2.15333
ENSMUSG00000090381	Gm6158	predicted gene 6158 [Source:MGI Symbol;Acc:MGI:3779562]	7.066	2.8208	0.00812802	0.194876	yes	up	0	0.6	1.32	5.67	6.19	0.25	0.64	4.03667
ENSMUSG00000044338	Aplnr	apelin receptor [Source:MGI Symbol;Acc:MGI:1346086]	2.197	1.13534	0.00830417	0.196599	yes	up	4.41	1.18	2.28	5.15	4.69	7.28	2.62333	5.70667
ENSMUSG00000028776	Tinagl1	tubulointerstitial nephritis antigen-like 1 [Source:MGI Symbol;Acc:MGI:2137617]	0.457	-1.12915	0.00830868	0.196599	yes	down	71.03	24.94	27.8	13.52	26.52	15.72	41.2567	18.5867
ENSMUSG00000017723	Wfdc2	WAP four-disulfide core domain 2 [Source:MGI Symbol;Acc:MGI:1914951]	0.397	-1.33355	0.00852686	0.200312	yes	down	3.34	6.33	10.91	3.55	2.02	2.2	6.86	2.59
ENSMUSG00000079563	Pglyrp2	peptidoglycan recognition protein 2 [Source:MGI Symbol;Acc:MGI:1928099]	3.514	1.81306	0.00863487	0.201394	yes	up	0.46	0.19	0.33	0.65	1.44	1.04	0.326667	1.04333
ENSMUSG00000087149	Itih5l-ps	inter-alpha (globulin) inhibitor H5-like, pseudogene [Source:MGI Symbol;Acc:MGI:2685232]	2.113	1.07926	0.0086645	0.201394	yes	up	1.85	0.92	0.55	1.63	1.98	2.08	1.10667	1.89667
ENSMUSG00000030365	Clec2i	C-type lectin domain family 2, member i [Source:MGI Symbol;Acc:MGI:2136650]	2.414	1.27131	0.00866584	0.201394	yes	up	0.81	0.55	0.55	1.93	1.86	1.67	0.636667	1.82
ENSMUSG00000035551	Igfbpl1	insulin-like growth factor binding protein-like 1 [Source:MGI Symbol;Acc:MGI:1933198]	0.496	-1.01181	0.00872989	0.20234	yes	down	2.25	4.09	3.83	1.47	1.51	2.43	3.39	1.80333
ENSMUSG00000030680	Pagr1a	PAXIP1 associated glutamate rich protein 1A [Source:MGI Symbol;Acc:MGI:1914528]	0.133	-2.91362	0.00876852	0.202693	yes	down	7.93	1.1	6.96	0	1.17	3.03	5.33	1.4
ENSMUSG00000041120	Nbl1	NBL1, DAN family BMP antagonist [Source:MGI Symbol;Acc:MGI:104591]	0.494	-1.01761	0.00883745	0.202992	yes	down	16.44	53.77	33.88	10.73	18.49	18.88	34.6967	16.0333
ENSMUSG00000015441	Gzmf	granzyme F [Source:MGI Symbol;Acc:MGI:109254]	12.327	3.62375	0.00884408	0.202992	yes	up	0.78	0.71	0.73	18.28	0.17	7.17	0.74	8.54
ENSMUSG00000022615	Tymp	thymidine phosphorylase [Source:MGI Symbol;Acc:MGI:1920212]	0.457	-1.12818	0.00888239	0.202992	yes	down	4.13	4.35	3.41	0.86	1.1	2.95	3.96333	1.63667
ENSMUSG00000025279	Dnase1l3	deoxyribonuclease 1-like 3 [Source:MGI Symbol;Acc:MGI:1314633]	2.424	1.27765	0.00900382	0.204839	yes	up	10.24	3.03	2.41	9.55	15.96	11.64	5.22667	12.3833
ENSMUSG00000034226	Rhov	ras homolog family member V [Source:MGI Symbol;Acc:MGI:2444227]	0.445	-1.16666	0.00912337	0.205981	yes	down	2.62	3.83	3.59	0.62	1.72	1.96	3.34667	1.43333
ENSMUSG00000026107	Nabp1	nucleic acid binding protein 1 [Source:MGI Symbol;Acc:MGI:1923258]	2.377	1.24934	0.00914861	0.206034	yes	up	6.55	1.07	4.1	8.71	11.33	7.81	3.90667	9.28333
ENSMUSG00000033152	Podxl2	podocalyxin-like 2 [Source:MGI Symbol;Acc:MGI:2442488]	0.46	-1.12043	0.00928928	0.207804	yes	down	32.82	89.35	36.5	11.75	29.42	26.48	52.89	22.55
ENSMUSG00000094935	Gm9726	predicted gene 9726 [Source:MGI Symbol;Acc:MGI:3648149]	0.089	-3.48617	0.00934194	1	yes	down	0.81	1.6	2.37	0.42	0	0	1.59333	0.14
ENSMUSG00000097023	Mir9-3hg	Mir9-3 host gene [Source:MGI Symbol;Acc:MGI:2142071]	0.408	-1.29198	0.00939282	0.209041	yes	down	5.24	30.77	16.9	3.71	7.04	8.03	17.6367	6.26
ENSMUSG00000101013	A630072M18Rik	RIKEN cDNA A630072M18 gene [Source:MGI Symbol;Acc:MGI:2444702]	0.384	-1.37974	0.00946659	0.209991	yes	down	1.34	0.81	0.5	0.18	0.31	0.52	0.883333	0.336667
ENSMUSG00000057286	St6galnac2	ST6 (alpha-N-acetyl-neuraminyl-2,3-beta-galactosyl-1,3)-N-acetylgalactosaminide alpha-2,6-sialyltransferase 2 [Source:MGI Symbol;Acc:MGI:107553]	0.465	-1.10513	0.00947184	0.209991	yes	down	1.71	2.69	2.94	0.7	1.47	1.88	2.44667	1.35
ENSMUSG00000076552	Igkv4-61	immunoglobulin kappa chain variable 4-61 [Source:MGI Symbol;Acc:MGI:4439819]	4.211	2.07403	0.0098297	0.214902	yes	up	6.57	4.01	2.06	14.12	4.16	36.86	4.21333	18.38
ENSMUSG00000039903	Eva1c	eva-1 homolog C (C. elegans) [Source:MGI Symbol;Acc:MGI:1918217]	0.411	-1.28135	0.0099419	0.215723	yes	down	1.26	3.1	1.98	0.73	0.64	1.1	2.11333	0.823333
ENSMUSG00000058186	Zfp980	zinc finger protein 980 [Source:MGI Symbol;Acc:MGI:3712454]	3.451	1.78695	0.0100251	0.217032	yes	up	0.11	0.11	0.12	0.43	0.39	0.24	0.113333	0.353333
ENSMUSG00000058914	C1qtnf3	C1q and tumor necrosis factor related protein 3 [Source:MGI Symbol;Acc:MGI:1932136]	6.265	2.64725	0.0102113	0.219102	yes	up	0.17	0.24	0.03	0.2	2.24	0.22	0.146667	0.886667
ENSMUSG00000022602	Arc	activity regulated cytoskeletal-associated protein [Source:MGI Symbol;Acc:MGI:88067]	2.376	1.24866	0.0102664	0.219739	yes	up	15.95	5.81	8.1	8.2	23.08	38.14	9.95333	23.14
ENSMUSG00000037428	Vgf	VGF nerve growth factor inducible [Source:MGI Symbol;Acc:MGI:1343180]	0.498	-1.00645	0.0102919	0.219741	yes	down	38.8	41.31	38.28	7.7	26.33	30.08	39.4633	21.37
ENSMUSG00000090222	Ifi203-ps	interferon activated gene 203, pseudogene [Source:MGI Symbol;Acc:MGI:3840117]	2.573	1.36328	0.0106828	0.225683	yes	up	0.54	0.25	0.48	1.4	0.76	0.95	0.423333	1.03667
ENSMUSG00000078672	Mup20	major urinary protein 20 [Source:MGI Symbol;Acc:MGI:3651981]	4.524	2.17769	0.0106842	0.225683	yes	up	0.08	0.7	0.31	1.26	1.44	1.94	0.363333	1.54667
ENSMUSG00000022468	Endou	endonuclease, polyU-specific [Source:MGI Symbol;Acc:MGI:97746]	0.402	-1.31454	0.0106873	0.225683	yes	down	1.06	3.79	1.96	0.77	0.95	0.98	2.27	0.9
ENSMUSG00000097706	E030037K01Rik	RIKEN cDNA E030037K01 gene [Source:MGI Symbol;Acc:MGI:3704310]	0.033	-4.90207	0.0107019	1	yes	down	0.11	0.44	0.12	0	0	0	0.223333	0
ENSMUSG00000039481	Nrtn	neurturin [Source:MGI Symbol;Acc:MGI:108417]	0.204	-2.29241	0.0107712	0.226083	yes	down	0.95	1.84	0.72	0.14	0.22	0.34	1.17	0.233333
ENSMUSG00000021367	Edn1	endothelin 1 [Source:MGI Symbol;Acc:MGI:95283]	0.467	-1.09897	0.0110489	0.229346	yes	down	1.38	3.55	2.94	0.92	1.41	1.13	2.62333	1.15333
ENSMUSG00000049119	Fam110b	family with sequence similarity 110, member B [Source:MGI Symbol;Acc:MGI:1916593]	0.492	-1.0224	0.0110881	0.229397	yes	down	4.86	12.8	10.09	2.89	5.62	5.41	9.25	4.64
ENSMUSG00000094777	H2ac24	H2A clustered histone 24 [Source:MGI Symbol;Acc:MGI:3710573]	0.068	-3.88262	0.011147	1	yes	down	4.15	2.76	0.95	0	0.53	0	2.62	0.176667
ENSMUSG00000049691	Nkx3-2	NK3 homeobox 2 [Source:MGI Symbol;Acc:MGI:108015]	0.468	-1.09421	0.0114851	0.234809	yes	down	2.49	1.72	1.85	0.83	1	0.88	2.02	0.903333
ENSMUSG00000037166	Ppp1r14a	protein phosphatase 1, regulatory inhibitor subunit 14A [Source:MGI Symbol;Acc:MGI:1931139]	0.465	-1.10611	0.0115777	0.234959	yes	down	8.95	6.76	10.53	2.48	2.74	6.37	8.74667	3.86333
ENSMUSG00000067199	Frat1	frequently rearranged in advanced T cell lymphomas [Source:MGI Symbol;Acc:MGI:109450]	0.475	-1.07342	0.011618	0.234959	yes	down	2.43	8.87	4.61	2.09	2.29	2.75	5.30333	2.37667
ENSMUSG00000014543	Klra17	killer cell lectin-like receptor, subfamily A, member 17 [Source:MGI Symbol;Acc:MGI:2180674]	3.103	1.63348	0.0116325	0.234959	yes	up	1.22	0.45	0.37	1.75	2.79	1.66	0.68	2.06667
ENSMUSG00000078588	Ccdc24	coiled-coil domain containing 24 [Source:MGI Symbol;Acc:MGI:2685874]	0.226	-2.14622	0.0116885	0.235359	yes	down	0.19	0.67	1.54	0.14	0.96	0.14	0.8	0.413333
ENSMUSG00000112496	Gm48764	predicted gene, 48764 [Source:MGI Symbol;Acc:MGI:6098449]	2.2	1.13771	0.0117271	0.235589	yes	up	0.74	0.43	0.31	1.08	1.09	0.97	0.493333	1.04667
ENSMUSG00000058626	Capn11	calpain 11 [Source:MGI Symbol;Acc:MGI:1352490]	0.099	-3.33197	0.0117489	1	yes	down	0.13	0.47	0.18	0.04	0	0.03	0.26	0.0233333
ENSMUSG00000039521	Foxp3	forkhead box P3 [Source:MGI Symbol;Acc:MGI:1891436]	2.114	1.07972	0.0117914	0.236333	yes	up	0.89	0.83	0.6	1.05	1.2	1.9	0.773333	1.38333
ENSMUSG00000042087	4933440N22Rik	RIKEN cDNA 4933440N22 gene [Source:MGI Symbol;Acc:MGI:1921721]	0.373	-1.42306	0.0118065	0.236361	yes	down	0.69	1.98	1.27	0.49	0.41	0.5	1.31333	0.466667
ENSMUSG00000068859	Sp9	trans-acting transcription factor 9 [Source:MGI Symbol;Acc:MGI:3574660]	0.388	-1.36693	0.0119235	0.238154	yes	down	0.68	0.97	1.4	0.11	0.49	0.53	1.01667	0.376667
ENSMUSG00000040170	Fmo2	flavin containing monooxygenase 2 [Source:MGI Symbol;Acc:MGI:1916776]	0.302	-1.72559	0.0120879	0.240083	yes	down	0.24	0.59	1.18	0.11	0.32	0.21	0.67	0.213333
ENSMUSG00000118425	Gm50470	predicted gene, 50470 [Source:MGI Symbol;Acc:MGI:6324740]	0.031	-5.00061	0.0121834	1	yes	down	0.03	0.46	0.17	0	0	0	0.22	0
ENSMUSG00000053063	Clec12a	C-type lectin domain family 12, member a [Source:MGI Symbol;Acc:MGI:3040968]	2.271	1.18308	0.0122739	0.242914	yes	up	7.39	1.94	3.36	6.89	12.7	8.45	4.23	9.34667
ENSMUSG00000041132	N4bp2l1	NEDD4 binding protein 2-like 1 [Source:MGI Symbol;Acc:MGI:2140872]	0.474	-1.07633	0.0126229	0.245751	yes	down	6.72	21.43	11.2	3.83	8.07	6.98	13.1167	6.29333
ENSMUSG00000062329	Cytl1	cytokine-like 1 [Source:MGI Symbol;Acc:MGI:2684993]	2.092	1.06515	0.0126621	0.245751	yes	up	1.66	3.62	2.31	4.63	6.02	4.34	2.53	4.99667
ENSMUSG00000026012	Cd28	CD28 antigen [Source:MGI Symbol;Acc:MGI:88327]	2.218	1.14936	0.0126799	0.245751	yes	up	0.65	0.35	0.36	0.92	0.67	1.38	0.453333	0.99
ENSMUSG00000046352	Gjb2	gap junction protein, beta 2 [Source:MGI Symbol;Acc:MGI:95720]	0.429	-1.21939	0.0126903	0.245751	yes	down	2.23	5.89	2.9	0.71	2.28	1.52	3.67333	1.50333
ENSMUSG00000078899	Gm4631	predicted gene 4631 [Source:MGI Symbol;Acc:MGI:3782813]	2.159	1.11022	0.0126964	0.245751	yes	up	2.23	0.46	2.31	2.75	3.44	3.01	1.66667	3.06667
ENSMUSG00000021848	Otx2	orthodenticle homeobox 2 [Source:MGI Symbol;Acc:MGI:97451]	0.356	-1.4885	0.0127007	0.245751	yes	down	1.23	3.09	5.26	0.73	0.59	1.34	3.19333	0.886667
ENSMUSG00000114788	Gm48899	predicted gene, 48899 [Source:MGI Symbol;Acc:MGI:6098665]	9.412	3.2345	0.0127116	1	yes	up	0.22	0.13	0	1.36	0.75	1.28	0.116667	1.13
ENSMUSG00000055632	Hmcn2	hemicentin 2 [Source:MGI Symbol;Acc:MGI:2677838]	0.489	-1.03098	0.0128283	0.247391	yes	down	1.04	1.52	2.44	1.18	1.17	0.55	1.66667	0.966667
ENSMUSG00000093565	Rab26os	RAB26, member RAS oncogene family, opposite strand [Source:MGI Symbol;Acc:MGI:1922864]	2.167	1.11587	0.0128874	0.247703	yes	up	27.87	20.62	17.85	55.4	46.61	39.36	22.1133	47.1233
ENSMUSG00000094862	Ighv1-56	immunoglobulin heavy variable 1-56 [Source:MGI Symbol;Acc:MGI:4439715]	0.037	-4.76702	0.0129423	1	yes	down	2.03	3.14	7.93	0	0	0	4.36667	0
ENSMUSG00000029082	Bst1	bone marrow stromal cell antigen 1 [Source:MGI Symbol;Acc:MGI:105370]	0.469	-1.09222	0.0130672	0.250051	yes	down	5.92	2.16	4.64	1.48	2.54	1.89	4.24	1.97
ENSMUSG00000104213	Ighd	immunoglobulin heavy constant delta [Source:MGI Symbol;Acc:MGI:96447]	0.404	-1.30926	0.0131277	0.250755	yes	down	1.15	1.73	2.64	0.41	0.76	0.87	1.84	0.68
ENSMUSG00000050174	Nudt6	nudix (nucleoside diphosphate linked moiety X)-type motif 6 [Source:MGI Symbol;Acc:MGI:2387618]	0.493	-1.02058	0.0131397	0.250755	yes	down	5.62	14.03	6.72	3.82	4.38	6.44	8.79	4.88
ENSMUSG00000022303	Dcstamp	dendrocyte expressed seven transmembrane protein [Source:MGI Symbol;Acc:MGI:1923016]	9.002	3.17017	0.0131533	0.250755	yes	up	0	0	0.24	1.82	1.35	0.37	0.08	1.18
ENSMUSG00000096596	Gm10591	predicted gene 10591 [Source:MGI Symbol;Acc:MGI:3711256]	0.344	-1.53864	0.0131841	0.250755	yes	down	2.13	23.68	14.71	3.24	4.28	5.12	13.5067	4.21333
ENSMUSG00000029299	Abcg3	ATP binding cassette subfamily G member 3 [Source:MGI Symbol;Acc:MGI:1351624]	2.446	1.29029	0.0132721	0.251748	yes	up	2.43	0.45	1.29	2.74	4.31	2.73	1.39	3.26
ENSMUSG00000069607	Cd300ld3	CD300 molecule like family member D3 [Source:MGI Symbol;Acc:MGI:2687214]	2.252	1.171	0.01339	0.253172	yes	up	13.11	3.19	3.49	11.75	8.5	14.73	6.59667	11.66
ENSMUSG00000039081	Zfp503	zinc finger protein 503 [Source:MGI Symbol;Acc:MGI:1353644]	0.458	-1.1256	0.0134074	0.253207	yes	down	1.33	1.96	2.35	0.3	1.01	1.15	1.88	0.82
ENSMUSG00000087535	Zmiz1os1	Zmiz1 opposite strand 1 [Source:MGI Symbol;Acc:MGI:3041228]	0.346	-1.5301	0.0136094	0.255076	yes	down	0.46	0.53	0.74	0.1	0.14	0.29	0.576667	0.176667
ENSMUSG00000090129	Olfr287	olfactory receptor 287 [Source:MGI Symbol;Acc:MGI:3030121]	0.394	-1.34448	0.0137383	0.256387	yes	down	1.41	3.47	3.64	0.99	1.48	0.48	2.84	0.983333
ENSMUSG00000102737	1700016A09Rik	RIKEN cDNA 1700016A09 gene [Source:MGI Symbol;Acc:MGI:1921477]	0.038	-4.72735	0.0139087	1	yes	down	0.63	0.31	0.6	0	0	0	0.513333	0
ENSMUSG00000030724	Cd19	CD19 antigen [Source:MGI Symbol;Acc:MGI:88319]	0.362	-1.4679	0.0139776	0.259616	yes	down	0.51	1	1.91	0.4	0.25	0.58	1.14	0.41
ENSMUSG00000092837	Rpph1	ribonuclease P RNA component H1 [Source:MGI Symbol;Acc:MGI:1934664]	2.753	1.46083	0.0140313	0.259616	yes	up	17.16	22.12	11.27	62.39	59.32	15.47	16.85	45.7267
ENSMUSG00000083287	Idi1-ps1	isopentenyl-diphosphate delta isomerase, pseudogene 1 [Source:MGI Symbol;Acc:MGI:3649894]	0.027	-5.2333	0.0140767	1	yes	down	1.38	0	1.65	0	0	0	1.01	0
ENSMUSG00000058207	Serpina3k	serine (or cysteine) peptidase inhibitor, clade A, member 3K [Source:MGI Symbol;Acc:MGI:98377]	2.569	1.36094	0.0140926	0.260195	yes	up	0.32	0.58	0.5	1.46	0.69	1.21	0.466667	1.12
ENSMUSG00000119132	AC159539.1	-	17.875	4.15985	0.0141089	1	yes	up	5.8	0	0	140.48	115.26	84.09	1.93333	113.277
ENSMUSG00000116673	A630089N07Rik	RIKEN cDNA A630089N07 gene [Source:MGI Symbol;Acc:MGI:2444323]	2.068	1.04836	0.0144586	0.261386	yes	up	3.32	1.52	2.47	4.95	4.81	3.14	2.43667	4.3
ENSMUSG00000098573	Gm27232	predicted gene 27232 [Source:MGI Symbol;Acc:MGI:5521075]	0.319	-1.65036	0.0145669	0.262523	yes	down	3.94	2.56	7.26	0.98	1.5	1.72	4.58667	1.4
ENSMUSG00000019987	Arg1	arginase, liver [Source:MGI Symbol;Acc:MGI:88070]	0.415	-1.26736	0.0147199	0.264729	yes	down	18.16	6.03	34.23	11.02	6.76	4.65	19.4733	7.47667
ENSMUSG00000074863	Platr25	pluripotency associated transcript 25 [Source:MGI Symbol;Acc:MGI:3645613]	2.063	1.04476	0.0148549	0.265206	yes	up	1.25	0.59	2.03	1.99	3.76	2.19	1.29	2.64667
ENSMUSG00000106609	Gm43181	predicted gene 43181 [Source:MGI Symbol;Acc:MGI:5663318]	0.036	-4.78435	0.0152167	1	yes	down	0.11	0.06	0.34	0	0	0	0.17	0
ENSMUSG00000070360	Amy2a1	amylase 2a1 [Source:MGI Symbol;Acc:MGI:104548]	0.031	-5.01267	0.0152195	1	yes	down	0.18	0.05	1.48	0	0	0	0.57	0
ENSMUSG00000092517	Art2a	ADP-ribosyltransferase 2a [Source:MGI Symbol;Acc:MGI:107546]	2.137	1.09567	0.0153766	0.268463	yes	up	0.74	0.98	0.92	1.03	2.33	1.76	0.88	1.70667
ENSMUSG00000036144	Meox2	mesenchyme homeobox 2 [Source:MGI Symbol;Acc:MGI:103219]	41.535	5.37626	0.0156655	1	yes	up	0	0	0	0.05	0.56	0	0	0.203333
ENSMUSG00000108435	Gm45051	predicted gene 45051 [Source:MGI Symbol;Acc:MGI:5753627]	0.173	-2.53429	0.0156779	0.272484	yes	down	1.12	3.33	0.58	0	0.5	0.35	1.67667	0.283333
ENSMUSG00000024903	Lao1	L-amino acid oxidase 1 [Source:MGI Symbol;Acc:MGI:2140628]	0.14	-2.83365	0.0160035	1	yes	down	0.07	0.67	0.3	0.05	0.05	0.03	0.346667	0.0433333
ENSMUSG00000020940	Efcab15	EF-hand calcium binding domain 15 [Source:MGI Symbol;Acc:MGI:1916691]	0.245	-2.03155	0.0161157	0.276906	yes	down	0.77	1.07	1.06	0.12	0.31	0.3	0.966667	0.243333
ENSMUSG00000020182	Ddc	dopa decarboxylase [Source:MGI Symbol;Acc:MGI:94876]	0.455	-1.13538	0.0161512	0.27724	yes	down	2.39	7.51	5.64	1.38	3.23	2.46	5.18	2.35667
ENSMUSG00000026573	Xcl1	chemokine (C motif) ligand 1 [Source:MGI Symbol;Acc:MGI:104593]	3.443	1.78348	0.0162831	0.277855	yes	up	6.34	0.69	1.28	9.25	10.97	9.27	2.77	9.83
ENSMUSG00000062542	Syt9	synaptotagmin IX [Source:MGI Symbol;Acc:MGI:1926373]	0.464	-1.10843	0.0164736	0.278998	yes	down	1.92	3.1	4.09	0.51	1.62	1.45	3.03667	1.19333
ENSMUSG00000076514	Igkv17-121	immunoglobulin kappa variable 17-121 [Source:MGI Symbol;Acc:MGI:3647671]	4.042	2.01516	0.016485	0.278998	yes	up	2.72	1.76	1.22	8.98	7.4	7.57	1.9	7.98333
ENSMUSG00000031837	Necab2	N-terminal EF-hand calcium binding protein 2 [Source:MGI Symbol;Acc:MGI:2152211]	0.457	-1.1302	0.0165471	0.279608	yes	down	14.83	34.32	29.82	3.76	15.34	15.78	26.3233	11.6267
ENSMUSG00000071001	Hrct1	histidine rich carboxyl terminus 1 [Source:MGI Symbol;Acc:MGI:1917945]	0.497	-1.00826	0.0166455	0.280722	yes	down	3.21	9.44	5.84	2.99	2.22	3.45	6.16333	2.88667
ENSMUSG00000107868	Gm5112	predicted gene 5112 [Source:MGI Symbol;Acc:MGI:3779460]	0.36	-1.47285	0.0167455	0.280873	yes	down	0.39	1.13	0.98	0.27	0.27	0.3	0.833333	0.28
ENSMUSG00000086040	Wipf3	WAS/WASL interacting protein family, member 3 [Source:MGI Symbol;Acc:MGI:3044681]	0.497	-1.0076	0.0167516	0.280873	yes	down	8.58	24.52	18.47	3.55	10.42	10.32	17.19	8.09667
ENSMUSG00000036172	Cd200r3	CD200 receptor 3 [Source:MGI Symbol;Acc:MGI:1921853]	8.45	3.07903	0.0168822	1	yes	up	0.17	0	0	0.49	0.85	0.19	0.0566667	0.51
ENSMUSG00000062162	Mageb1	MAGE family member B1 [Source:MGI Symbol;Acc:MGI:105118]	0.04	-4.62757	0.0169134	1	yes	down	0.35	0.4	0.34	0	0	0	0.363333	0
ENSMUSG00000027875	Hmgcs2	3-hydroxy-3-methylglutaryl-Coenzyme A synthase 2 [Source:MGI Symbol;Acc:MGI:101939]	0.421	-1.24976	0.0171582	0.283038	yes	down	1.17	6.78	5.07	0.95	1.89	2.2	4.34	1.68
ENSMUSG00000000903	Vpreb3	pre-B lymphocyte gene 3 [Source:MGI Symbol;Acc:MGI:98938]	0.04	-4.64888	0.0171821	1	yes	down	0.42	0.88	0.93	0	0	0	0.743333	0
ENSMUSG00000073400	Trim10	tripartite motif-containing 10 [Source:MGI Symbol;Acc:MGI:1338757]	0.171	-2.54409	0.0172517	1	yes	down	0.31	0.26	0.31	0.05	0.03	0.06	0.293333	0.0466667
ENSMUSG00000024215	Spdef	SAM pointed domain containing ets transcription factor [Source:MGI Symbol;Acc:MGI:1353422]	0.146	-2.78016	0.0173141	1	yes	down	0.15	1.51	0.81	0.08	0.38	0	0.823333	0.153333
ENSMUSG00000113662	Gm35558	predicted gene, 35558 [Source:MGI Symbol;Acc:MGI:5594717]	0.488	-1.03529	0.0175255	0.286912	yes	down	1.32	2.16	1.64	0.52	0.87	1	1.70667	0.796667
ENSMUSG00000097893	1700034P13Rik	RIKEN cDNA 1700034P13 gene [Source:MGI Symbol;Acc:MGI:1920581]	0.387	-1.36892	0.0176163	0.287854	yes	down	1.53	1.51	1.57	0.82	2.27	1.26	1.53667	1.45
ENSMUSG00000064945	Rny3	RNA, Y3 small cytoplasmic (associated with Ro protein) [Source:MGI Symbol;Acc:MGI:107304]	4.174	2.06129	0.0178627	0.29024	yes	up	434.67	0	0	0	0	0	144.89	0
ENSMUSG00000024076	Vit	vitrin [Source:MGI Symbol;Acc:MGI:1921449]	0.421	-1.24643	0.0180824	0.291862	yes	down	0.59	1.65	0.99	0.64	0.47	0.5	1.07667	0.536667
ENSMUSG00000108950	9130015G15Rik	RIKEN cDNA 9130015G15 gene [Source:MGI Symbol;Acc:MGI:1921817]	0.076	-3.71364	0.0183756	1	yes	down	0.06	0.68	0.2	0.03	0	0.04	0.313333	0.0233333
ENSMUSG00000029859	Epha1	Eph receptor A1 [Source:MGI Symbol;Acc:MGI:107381]	0.434	-1.20373	0.0185786	0.294718	yes	down	1.16	0.63	0.55	0.33	0.32	0.36	0.78	0.336667
ENSMUSG00000039376	Synpo2l	synaptopodin 2-like [Source:MGI Symbol;Acc:MGI:1916010]	0.234	-2.09333	0.01871	0.294842	yes	down	0.12	0.43	0.23	0.03	0.08	0.07	0.26	0.06
ENSMUSG00000042385	Gzmk	granzyme K [Source:MGI Symbol;Acc:MGI:1298232]	2.801	1.4859	0.0187115	0.294842	yes	up	1.17	0.66	0.36	2.07	2.43	2.27	0.73	2.25667
ENSMUSG00000059256	Gzmd	granzyme D [Source:MGI Symbol;Acc:MGI:109255]	48.639	5.60403	0.0187404	0.294842	yes	up	0.51	0	0	19.54	0.16	4.93	0.17	8.21
ENSMUSG00000086328	2700033N17Rik	RIKEN cDNA 2700033N17 gene [Source:MGI Symbol;Acc:MGI:1919853]	0.207	-2.27572	0.0187609	0.294842	yes	down	0.86	2.78	2.28	0.25	0.18	0.84	1.97333	0.423333
ENSMUSG00000029595	Lhx5	LIM homeobox protein 5 [Source:MGI Symbol;Acc:MGI:107792]	0.153	-2.71047	0.0187648	1	yes	down	0.21	0.24	0.37	0	0.09	0.03	0.273333	0.04
ENSMUSG00000029661	Col1a2	collagen, type I, alpha 2 [Source:MGI Symbol;Acc:MGI:88468]	3.167	1.663	0.018808	0.294842	yes	up	10.28	9.66	17.19	17.97	74.48	18.24	12.3767	36.8967
ENSMUSG00000087365	C430049B03Rik	RIKEN cDNA C430049B03 gene [Source:MGI Symbol;Acc:MGI:1924903]	2.152	1.1058	0.0189405	0.295564	yes	up	3.35	2.74	7.13	13.03	7.46	7.76	4.40667	9.41667
ENSMUSG00000032496	Ltf	lactotransferrin [Source:MGI Symbol;Acc:MGI:96837]	0.248	-2.0098	0.0192128	0.297669	yes	down	0.59	0.71	0.45	0.12	0.74	0.15	0.583333	0.336667
ENSMUSG00000078735	Il11ra2	interleukin 11 receptor, alpha chain 2 [Source:MGI Symbol;Acc:MGI:109123]	0.06	-4.05751	0.0196563	1	yes	down	0.17	0.47	0.49	0	0.07	0	0.376667	0.0233333
ENSMUSG00000036526	Card11	caspase recruitment domain family, member 11 [Source:MGI Symbol;Acc:MGI:1916978]	2.31	1.20808	0.0196898	0.301405	yes	up	7.73	2.25	2.52	8.34	9.89	9.33	4.16667	9.18667
ENSMUSG00000085838	Chn1os1	chimerin 1, opposite strand 1 [Source:MGI Symbol;Acc:MGI:3702041]	0.03	-5.07323	0.0197213	1	yes	down	1.6	1.24	0	0	0	0	0.946667	0
ENSMUSG00000038963	Slco4a1	solute carrier organic anion transporter family, member 4a1 [Source:MGI Symbol;Acc:MGI:1351866]	0.485	-1.04263	0.0197414	0.301547	yes	down	1.49	2.46	1.09	0.69	0.75	1.23	1.68	0.89
ENSMUSG00000101645	Gm28635	predicted gene 28635 [Source:MGI Symbol;Acc:MGI:5579341]	0.114	-3.13419	0.0198583	0.3028	yes	down	0.98	2.19	2.39	0.44	0	0.2	1.85333	0.213333
ENSMUSG00000026308	Klhl30	kelch-like 30 [Source:MGI Symbol;Acc:MGI:1918038]	0.34	-1.55787	0.0199507	0.303408	yes	down	0.26	1.39	1	0.17	0.28	0.41	0.883333	0.286667
ENSMUSG00000091183	Gm5141	predicted gene 5141 [Source:MGI Symbol;Acc:MGI:3779466]	2.263	1.17809	0.0203384	0.306203	yes	up	0.31	0.52	1.55	1.92	1.06	1.17	0.793333	1.38333
ENSMUSG00000051314	Ffar2	free fatty acid receptor 2 [Source:MGI Symbol;Acc:MGI:2441731]	4.18	2.0636	0.0203657	0.306203	yes	up	0.51	0.39	0.07	1.23	1.33	0.7	0.323333	1.08667
ENSMUSG00000090963	Gm17655	predicted gene, 17655 [Source:MGI Symbol;Acc:MGI:4937289]	2.036	1.02553	0.0204278	0.306203	yes	up	2.99	0.74	1.3	2.65	1.71	2.21	1.67667	2.19
ENSMUSG00000090386	Mir99ahg	Mir99a and Mirlet7c-1 host gene (non-protein coding) [Source:MGI Symbol;Acc:MGI:1919929]	2.151	1.10531	0.0204347	0.306203	yes	up	0.65	1.67	3.63	3.76	2.87	4.33	1.98333	3.65333
ENSMUSG00000044522	A730020M07Rik	RIKEN cDNA A730020M07 gene [Source:MGI Symbol;Acc:MGI:2442643]	0.307	-1.70503	0.0207718	0.309915	yes	down	0.62	0.85	1.26	0.1	0.27	0.36	0.91	0.243333
ENSMUSG00000043165	Lor	loricrin [Source:MGI Symbol;Acc:MGI:96816]	0.387	-1.3686	0.0208303	0.310253	yes	down	1.3	1.88	0.91	0.28	0.78	0.46	1.36333	0.506667
ENSMUSG00000111737	Gm47248	predicted gene, 47248 [Source:MGI Symbol;Acc:MGI:6096073]	35.034	5.13067	0.0209465	1	yes	up	0	0	0	0	2.49	0.83	0	1.10667
ENSMUSG00000044982	Sft2d3	SFT2 domain containing 3 [Source:MGI Symbol;Acc:MGI:1914408]	0.403	-1.31274	0.0212226	0.313669	yes	down	0.64	1.84	1.66	0.53	0.77	0.24	1.38	0.513333
ENSMUSG00000031654	Cbln1	cerebellin 1 precursor protein [Source:MGI Symbol;Acc:MGI:88281]	0.439	-1.18697	0.0212373	0.313669	yes	down	3.28	5.98	3.85	0.61	3.6	2.96	4.37	2.39
ENSMUSG00000079244	Gm5622	predicted gene 5622 [Source:MGI Symbol;Acc:MGI:3646060]	0.215	-2.2201	0.0214078	0.314678	yes	down	0.71	0.26	0.94	0.11	0.21	0.05	0.636667	0.123333
ENSMUSG00000069310	H3c3	H3 clustered histone 3 [Source:MGI Symbol;Acc:MGI:2448320]	0.196	-2.34834	0.0215238	1	yes	down	1.52	1.6	1.79	0.28	0.44	0.18	1.63667	0.3
ENSMUSG00000050830	Vwc2	von Willebrand factor C domain containing 2 [Source:MGI Symbol;Acc:MGI:2442987]	0.464	-1.10926	0.0215591	0.314882	yes	down	2.02	2.67	2.03	0.56	1.09	0.8	2.24	0.816667
ENSMUSG00000034009	Rxfp1	relaxin/insulin-like family peptide receptor 1 [Source:MGI Symbol;Acc:MGI:2682211]	2.94	1.55599	0.0218158	0.316767	yes	up	0.09	0.11	0.12	0.3	0.47	0.13	0.106667	0.3
ENSMUSG00000046341	Gm11223	predicted gene 11223 [Source:MGI Symbol;Acc:MGI:3651631]	18.064	4.17505	0.0220234	1	yes	up	0	0.14	0	1.22	0.14	0.76	0.0466667	0.706667
ENSMUSG00000057280	Musk	muscle, skeletal, receptor tyrosine kinase [Source:MGI Symbol;Acc:MGI:103581]	0.367	-1.445	0.0222919	0.321594	yes	down	0.29	1.17	1.47	0.17	0.42	0.35	0.976667	0.313333
ENSMUSG00000021319	Sfrp4	secreted frizzled-related protein 4 [Source:MGI Symbol;Acc:MGI:892010]	2.166	1.11535	0.0223226	0.321701	yes	up	0.45	0.74	0.83	1.18	1.41	1.16	0.673333	1.25
ENSMUSG00000117063	Gm49936	predicted gene, 49936 [Source:MGI Symbol;Acc:MGI:6270647]	0.157	-2.67249	0.0224402	0.322324	yes	down	0.98	0.69	0.38	0.29	0	0	0.683333	0.0966667
ENSMUSG00000041660	Bbox1	butyrobetaine (gamma), 2-oxoglutarate dioxygenase 1 (gamma-butyrobetaine hydroxylase) [Source:MGI Symbol;Acc:MGI:1891372]	0.377	-1.40785	0.0225634	0.32329	yes	down	0.21	1.59	1.43	0.52	0.43	0.52	1.07667	0.49
ENSMUSG00000117499	Gm50010	predicted gene, 50010 [Source:MGI Symbol;Acc:MGI:6275297]	2.52	1.33327	0.0233687	0.328567	yes	up	1.84	0.54	1.68	3.83	4.34	1.52	1.35333	3.23
ENSMUSG00000087675	Gm11762	predicted gene 11762 [Source:MGI Symbol;Acc:MGI:3651277]	0.22	-2.1839	0.0233709	1	yes	down	0.29	0.6	0.67	0.11	0.04	0.18	0.52	0.11
ENSMUSG00000021032	Ngb	neuroglobin [Source:MGI Symbol;Acc:MGI:2151886]	0.427	-1.22892	0.0233948	0.328567	yes	down	3.13	7.9	2.9	0.7	2.37	2.61	4.64333	1.89333
ENSMUSG00000106915	Gm42655	predicted gene 42655 [Source:MGI Symbol;Acc:MGI:5662792]	0.031	-5.02371	0.0235496	1	yes	down	0	0.8	0.47	0	0	0	0.423333	0
ENSMUSG00000066170	E230001N04Rik	RIKEN cDNA E230001N04 gene [Source:MGI Symbol;Acc:MGI:2443549]	0.266	-1.9086	0.0238524	0.332152	yes	down	0.42	0.22	0.77	0.06	0.09	0.21	0.47	0.12
ENSMUSG00000085307	Gm11525	predicted gene 11525 [Source:MGI Symbol;Acc:MGI:3651809]	0.078	-3.67495	0.0238826	1	yes	down	0.04	0.47	0.08	0.02	0.02	0	0.196667	0.0133333
ENSMUSG00000107872	Gm44511	predicted gene 44511 [Source:MGI Symbol;Acc:MGI:5753087]	2.362	1.24025	0.0239352	0.332316	yes	up	38.69	54.57	10.09	193.5	170.72	23.59	34.45	129.27
ENSMUSG00000032915	Adgre4	adhesion G protein-coupled receptor E4 [Source:MGI Symbol;Acc:MGI:1196464]	3.686	1.88192	0.0239439	0.332316	yes	up	0.19	0.04	0.06	0.19	0.36	0.51	0.0966667	0.353333
ENSMUSG00000046006	Gapt	Grb2-binding adaptor, transmembrane [Source:MGI Symbol;Acc:MGI:3608341]	2.793	1.48192	0.0240003	0.332316	yes	up	0.59	0.1	0.43	0.91	0.98	1.08	0.373333	0.99
ENSMUSG00000038155	Gstp2	glutathione S-transferase, pi 2 [Source:MGI Symbol;Acc:MGI:95864]	0.118	-3.08837	0.0240085	0.332316	yes	down	13.34	16.32	8.28	3	0	3.29	12.6467	2.09667
ENSMUSG00000025380	Fscn2	fascin actin-bundling protein 2 [Source:MGI Symbol;Acc:MGI:2443337]	0.061	-4.04381	0.0241049	1	yes	down	0.16	0.64	0.57	0	0	0.16	0.456667	0.0533333
ENSMUSG00000097845	A230020J21Rik	RIKEN cDNA A230020J21 gene [Source:MGI Symbol;Acc:MGI:3704207]	0.097	-3.36453	0.0241767	1	yes	down	0.48	0.87	0.86	0.05	0	0.07	0.736667	0.04
ENSMUSG00000091514	Gm17484	predicted gene, 17484 [Source:MGI Symbol;Acc:MGI:4937118]	2.587	1.37144	0.0243252	0.333062	yes	up	0.54	0.13	0.64	0.67	1.28	1.24	0.436667	1.06333
ENSMUSG00000031780	Ccl17	chemokine (C-C motif) ligand 17 [Source:MGI Symbol;Acc:MGI:1329039]	3.558	1.83113	0.0245769	0.333622	yes	up	1.59	3.84	1.02	2.41	15.69	4.17	2.15	7.42333
ENSMUSG00000045232	Rln3	relaxin 3 [Source:MGI Symbol;Acc:MGI:2158015]	8.357	3.06292	0.0248409	1	yes	up	0.14	0.16	0.18	0.28	1.38	2.27	0.16	1.31
ENSMUSG00000028072	Ntrk1	neurotrophic tyrosine kinase, receptor, type 1 [Source:MGI Symbol;Acc:MGI:97383]	0.477	-1.06789	0.0249104	0.335584	yes	down	1.74	1.62	1.13	0.36	0.99	0.72	1.49667	0.69
ENSMUSG00000034990	Otoa	otoancorin [Source:MGI Symbol;Acc:MGI:2149209]	0.065	-3.94609	0.0249287	1	yes	down	0.09	0.2	0.14	0.01	0	0	0.143333	0.00333333
ENSMUSG00000097248	Gm2694	predicted gene 2694 [Source:MGI Symbol;Acc:MGI:3780864]	0.272	-1.87761	0.0249312	0.335584	yes	down	1.96	3.1	5.22	1.13	1.57	0.33	3.42667	1.01
ENSMUSG00000086322	E130218I03Rik	RIKEN cDNA E130218I03 gene [Source:MGI Symbol;Acc:MGI:3528958]	0.091	-3.46144	0.0250044	1	yes	down	0.25	0.42	0.66	0	0	0.33	0.443333	0.11
ENSMUSG00000117698	BC037704	cDNA sequence BC037704 [Source:MGI Symbol;Acc:MGI:2652856]	0.37	-1.4354	0.0253845	0.338272	yes	down	0.66	2.1	0.72	0.45	0.36	0.41	1.16	0.406667
ENSMUSG00000114436	Gm48283	predicted gene, 48283 [Source:MGI Symbol;Acc:MGI:6097716]	16.18	4.01614	0.025424	1	yes	up	0	0	0.08	0.08	0.47	0.27	0.0266667	0.273333
ENSMUSG00000023267	Gabrr2	gamma-aminobutyric acid (GABA) C receptor, subunit rho 2 [Source:MGI Symbol;Acc:MGI:95626]	0.13	-2.94203	0.0254678	1	yes	down	0.23	0.6	0.6	0	0.07	0.29	0.476667	0.12
ENSMUSG00000071478	H2ac7	H2A clustered histone 7 [Source:MGI Symbol;Acc:MGI:2448289]	0.083	-3.58266	0.0255073	1	yes	down	1.89	0.31	2.39	0	0	0.43	1.53	0.143333
ENSMUSG00000044156	Hepacam2	HEPACAM family member 2 [Source:MGI Symbol;Acc:MGI:2141520]	2.582	1.36853	0.0255176	0.338984	yes	up	0.33	0.4	0.25	0.67	1.28	0.86	0.326667	0.936667
ENSMUSG00000087256	Gm15990	predicted gene 15990 [Source:MGI Symbol;Acc:MGI:3801993]	0.436	-1.19677	0.0259467	0.342715	yes	down	0.58	1.15	0.68	0.19	0.46	0.36	0.803333	0.336667
ENSMUSG00000030336	Cd27	CD27 antigen [Source:MGI Symbol;Acc:MGI:88326]	2.052	1.03708	0.0260289	0.343166	yes	up	1.81	0.79	0.99	1.85	2.49	2.03	1.19667	2.12333
ENSMUSG00000025461	Scart1	scavenger receptor family member expressed on T cells 1 [Source:MGI Symbol;Acc:MGI:2443796]	3.33	1.73538	0.0263554	0.344588	yes	up	0.1	0.15	0.77	0.15	0.78	0.42	0.34	0.45
ENSMUSG00000057132	Rpgrip1	retinitis pigmentosa GTPase regulator interacting protein 1 [Source:MGI Symbol;Acc:MGI:1932134]	2.056	1.04006	0.0268355	0.349534	yes	up	2.33	2.01	2.59	5.13	3.03	2.94	2.31	3.7
ENSMUSG00000023045	Soat2	sterol O-acyltransferase 2 [Source:MGI Symbol;Acc:MGI:1332226]	0.401	-1.31882	0.0268878	0.349534	yes	down	0.64	0.71	1.63	0.46	0.35	0.3	0.993333	0.37
ENSMUSG00000007279	Scube2	signal peptide, CUB domain, EGF-like 2 [Source:MGI Symbol;Acc:MGI:1928765]	0.284	-1.8165	0.026895	0.349534	yes	down	0.12	0.48	0.4	0.09	0.08	0.08	0.333333	0.0833333
ENSMUSG00000076583	Igkv8-24	immunoglobulin kappa chain variable 8-24 [Source:MGI Symbol;Acc:MGI:4947958]	6.177	2.6268	0.027079	1	yes	up	0.87	0.56	1.17	6.18	8.4	1.2	0.866667	5.26
ENSMUSG00000026725	Tnn	tenascin N [Source:MGI Symbol;Acc:MGI:2665790]	0.178	-2.49319	0.0271103	1	yes	down	0.06	0.15	0.11	0.01	0.02	0.03	0.106667	0.02
ENSMUSG00000113841	Gm48701	predicted gene, 48701 [Source:MGI Symbol;Acc:MGI:6098338]	3.932	1.9754	0.0272125	0.351011	yes	up	0.08	0.03	0.27	0.52	0.47	0.35	0.126667	0.446667
ENSMUSG00000021678	F2rl1	coagulation factor II (thrombin) receptor-like 1 [Source:MGI Symbol;Acc:MGI:101910]	3.48	1.79917	0.0272313	0.351011	yes	up	0.25	0.05	0.22	0.25	1.04	0.44	0.173333	0.576667
ENSMUSG00000117628	Gm50012	predicted gene, 50012 [Source:MGI Symbol;Acc:MGI:6275301]	0.452	-1.14425	0.0274046	0.351676	yes	down	1.12	4.17	2.09	1	1.22	0.91	2.46	1.04333
ENSMUSG00000070473	Cldn3	claudin 3 [Source:MGI Symbol;Acc:MGI:1329044]	0.224	-2.15721	0.027621	1	yes	down	0.31	1.05	0.83	0.1	0.23	0.13	0.73	0.153333
ENSMUSG00000028332	Hemgn	hemogen [Source:MGI Symbol;Acc:MGI:2136910]	0.067	-3.89926	0.027964	1	yes	down	0.1	0.11	0.27	0	0.03	0	0.16	0.01
ENSMUSG00000023043	Krt18	keratin 18 [Source:MGI Symbol;Acc:MGI:96692]	0.427	-1.22707	0.0283354	0.356777	yes	down	1.06	3.37	5.45	1.42	1.1	1.37	3.29333	1.29667
ENSMUSG00000053914	Kdm4d	lysine (K)-specific demethylase 4D [Source:MGI Symbol;Acc:MGI:3606484]	0.467	-1.09727	0.0283783	0.356777	yes	down	0.55	1.26	1.24	0.45	0.41	0.45	1.01667	0.436667
ENSMUSG00000091694	Apol11b	apolipoprotein L 11b [Source:MGI Symbol;Acc:MGI:3036248]	0.089	-3.48994	0.0283809	1	yes	down	0.12	0.21	0.5	0	0.07	0	0.276667	0.0233333
ENSMUSG00000021609	Slc6a3	solute carrier family 6 (neurotransmitter transporter, dopamine), member 3 [Source:MGI Symbol;Acc:MGI:94862]	0.192	-2.3837	0.028471	0.356829	yes	down	0.07	0.11	1.08	0.03	0.09	0.1	0.42	0.0733333
ENSMUSG00000026831	1700007K13Rik	RIKEN cDNA 1700007K13 gene [Source:MGI Symbol;Acc:MGI:1916577]	0.452	-1.14587	0.0286969	0.3569	yes	down	3.27	2.88	3.91	1.52	1.13	1.64	3.35333	1.43
ENSMUSG00000051596	Otop1	otopetrin 1 [Source:MGI Symbol;Acc:MGI:2388363]	0.267	-1.90474	0.0287517	0.357325	yes	down	0.44	0.17	0.39	0.11	0.06	0.14	0.333333	0.103333
ENSMUSG00000099375	Gm28187	predicted gene 28187 [Source:MGI Symbol;Acc:MGI:5578893]	0.459	-1.12317	0.0289288	0.357733	yes	down	1.53	2.47	3.09	1.25	0.59	1.01	2.36333	0.95
ENSMUSG00000047259	Mc4r	melanocortin 4 receptor [Source:MGI Symbol;Acc:MGI:99457]	0.313	-1.67713	0.0289567	0.357733	yes	down	0.53	1.19	0.38	0.1	0.42	0.1	0.7	0.206667
ENSMUSG00000038805	Six3	sine oculis-related homeobox 3 [Source:MGI Symbol;Acc:MGI:102764]	0.465	-1.10504	0.0289909	0.357733	yes	down	3.47	3.87	4.72	0.46	2.31	2.54	4.02	1.77
ENSMUSG00000059991	Nptx2	neuronal pentraxin 2 [Source:MGI Symbol;Acc:MGI:1858209]	0.3	-1.73932	0.0291042	0.358592	yes	down	32.64	7.82	11.03	2.05	5.57	7.57	17.1633	5.06333
ENSMUSG00000022758	P2rx6	purinergic receptor P2X, ligand-gated ion channel, 6 [Source:MGI Symbol;Acc:MGI:1337113]	0.468	-1.09572	0.0291179	0.358592	yes	down	0.99	4.4	2.62	0.82	1.45	1.42	2.67	1.23
ENSMUSG00000062545	Tlr12	toll-like receptor 12 [Source:MGI Symbol;Acc:MGI:3045221]	2.035	1.02479	0.0291225	0.358592	yes	up	10.03	1.97	4.34	9.97	11.33	10.5	5.44667	10.6
ENSMUSG00000064220	H2ac18	H2A clustered histone 18 [Source:MGI Symbol;Acc:MGI:96097]	0.118	-3.08879	0.0293744	0.359904	yes	down	32.32	38.77	38.44	0	4.49	8.48	36.51	4.32333
ENSMUSG00000095497	Igkv1-122	immunoglobulin kappa chain variable 1-122 [Source:MGI Symbol;Acc:MGI:4439722]	0.022	-5.52438	0.0293992	1	yes	down	10.71	0	0	0	0	0	3.57	0
ENSMUSG00000114608	Gm36161	predicted gene, 36161 [Source:MGI Symbol;Acc:MGI:5595320]	2.088	1.06181	0.0296486	0.362689	yes	up	17	2.28	9.02	15.67	25.32	16.32	9.43333	19.1033
ENSMUSG00000102824	Pdcd5-ps	programmed cell death 5, pseudogene [Source:MGI Symbol;Acc:MGI:3782009]	2.421	1.27568	0.0298559	0.364258	yes	up	3.88	36.22	41.64	56.2	72.26	59.95	27.2467	62.8033
ENSMUSG00000100075	1700018L02Rik	RIKEN cDNA 1700018L02 gene [Source:MGI Symbol;Acc:MGI:1914579]	0.306	-1.70803	0.0299853	0.364555	yes	down	0.21	1.16	0.6	0.12	0.28	0.17	0.656667	0.19
ENSMUSG00000030167	Klrc1	killer cell lectin-like receptor subfamily C, member 1 [Source:MGI Symbol;Acc:MGI:1336161]	2.204	1.13987	0.0300892	0.365348	yes	up	3.21	2.08	0.6	2.48	5.26	2.04	1.96333	3.26
ENSMUSG00000006014	Prg4	proteoglycan 4 (megakaryocyte stimulating factor, articular superficial zone protein) [Source:MGI Symbol;Acc:MGI:1891344]	0.404	-1.30714	0.0302193	0.365729	yes	down	0.82	5.34	2.64	0.64	3.13	0.93	2.93333	1.56667
ENSMUSG00000101543	Gm18352	predicted gene, 18352 [Source:MGI Symbol;Acc:MGI:5010537]	0.362	-1.46664	0.0302398	0.365729	yes	down	0.38	3.67	1.8	0.69	0.8	0.47	1.95	0.653333
ENSMUSG00000104459	Gm37824	predicted gene, 37824 [Source:MGI Symbol;Acc:MGI:5611052]	6.415	2.68155	0.0304228	1	yes	up	0	0.02	0.07	0.16	0.17	0.17	0.03	0.166667
ENSMUSG00000001773	Folh1	folate hydrolase 1 [Source:MGI Symbol;Acc:MGI:1858193]	0.433	-1.20637	0.0308069	0.369762	yes	down	0.8	2.12	3.67	0.49	1.56	0.74	2.19667	0.93
ENSMUSG00000022941	Ripply3	ripply transcriptional repressor 3 [Source:MGI Symbol;Acc:MGI:2181192]	3.318	1.73018	0.0308188	0.369762	yes	up	0.16	0.23	0.27	0.49	0.49	1.11	0.22	0.696667
ENSMUSG00000084010	Gm13302	predicted gene 13302 [Source:MGI Symbol;Acc:MGI:3705777]	14.926	3.89971	0.0308319	1	yes	up	0.03	0	0	0.27	0.2	0.07	0.01	0.18
ENSMUSG00000118671	AC110211.1	epiplakin 1	0.347	-1.52779	0.0309827	0.370149	yes	down	0.06	0.22	0.27	0.05	0.03	0.1	0.183333	0.06
ENSMUSG00000079311	Gm3222	predicted pseudogene 3222 [Source:MGI Symbol;Acc:MGI:3781401]	0.047	-4.40099	0.0310492	1	yes	down	0.31	0.38	0.32	0	0	0	0.336667	0
ENSMUSG00000108871	Gm45102	predicted gene 45102 [Source:MGI Symbol;Acc:MGI:5753678]	0.048	-4.39527	0.0313528	1	yes	down	0.43	0.44	0.33	0	0	0	0.4	0
ENSMUSG00000078869	Gm14409	predicted gene 14409 [Source:MGI Symbol;Acc:MGI:3649811]	2.647	1.40445	0.0316755	0.374345	yes	up	0.61	0.48	0.64	1.26	1.6	1.3	0.576667	1.38667
ENSMUSG00000052736	Klrc2	killer cell lectin-like receptor subfamily C, member 2 [Source:MGI Symbol;Acc:MGI:1336162]	4.3	2.10429	0.0316974	0.374345	yes	up	0.69	0.02	0.03	0.29	0.62	0.24	0.246667	0.383333
ENSMUSG00000061082	Plac1	placental specific protein 1 [Source:MGI Symbol;Acc:MGI:1926287]	5.902	2.56125	0.0317481	1	yes	up	0.08	0.15	0.07	0.54	0.54	0.66	0.1	0.58
ENSMUSG00000038859	Baiap2l1	BAI1-associated protein 2-like 1 [Source:MGI Symbol;Acc:MGI:1914148]	0.359	-1.47829	0.031826	0.374842	yes	down	0.35	0.37	0.58	0.29	0.17	0.06	0.433333	0.173333
ENSMUSG00000074903	Gm2058	predicted gene 2058 [Source:MGI Symbol;Acc:MGI:3805010]	3.162	1.66062	0.0319634	0.375694	yes	up	0.07	0.19	0.22	0.52	0.59	0.25	0.16	0.453333
ENSMUSG00000021620	Acot12	acyl-CoA thioesterase 12 [Source:MGI Symbol;Acc:MGI:1921406]	0.047	-4.40669	0.0320871	1	yes	down	0.39	0.12	0.07	0	0	0	0.193333	0
ENSMUSG00000112022	Gm2436	predicted gene 2436 [Source:MGI Symbol;Acc:MGI:3780603]	326.826	8.35238	0.0325897	0.37939	yes	up	0	0	0	8.58	0	8.72	0	5.76667
ENSMUSG00000024379	Tslp	thymic stromal lymphopoietin [Source:MGI Symbol;Acc:MGI:1855696]	5.305	2.40737	0.0327955	0.37981	yes	up	0.48	0.2	0.16	0.3	3.85	0.22	0.28	1.45667
ENSMUSG00000048489	Depp1	DEPP1 autophagy regulator [Source:MGI Symbol;Acc:MGI:1918730]	0.441	-1.18195	0.0328364	0.379937	yes	down	2.88	1.19	4.61	1.03	0.99	1.61	2.89333	1.21
ENSMUSG00000047394	Odf3b	outer dense fiber of sperm tails 3B [Source:MGI Symbol;Acc:MGI:1917363]	0.323	-1.62945	0.0329115	0.379937	yes	down	1.08	1.95	1.28	0.44	0.29	0.58	1.43667	0.436667
ENSMUSG00000032207	Lipc	lipase, hepatic [Source:MGI Symbol;Acc:MGI:96216]	4.712	2.23633	0.0329216	1	yes	up	0.04	0.07	0.12	0.28	0.35	0.44	0.0766667	0.356667
ENSMUSG00000054422	Fabp1	fatty acid binding protein 1, liver [Source:MGI Symbol;Acc:MGI:95479]	2.889	1.53079	0.0330882	0.380756	yes	up	0.69	2.67	1.61	6.49	3.73	3.14	1.65667	4.45333
ENSMUSG00000085028	Slc2a4rg-ps	Slc2a4 regulator, pseudogene [Source:MGI Symbol;Acc:MGI:3651388]	2.201	1.13846	0.0331554	0.380826	yes	up	0.36	0.21	0.51	0.94	0.64	0.64	0.36	0.74
ENSMUSG00000078153	Psme2b	protease (prosome, macropain) activator subunit 2B [Source:MGI Symbol;Acc:MGI:1341073]	0.033	-4.90319	0.0333068	1	yes	down	1.36	0.29	0	0	0	0	0.55	0
ENSMUSG00000084826	AI847159	expressed sequence AI847159 [Source:MGI Symbol;Acc:MGI:3528181]	14.119	3.81959	0.0333735	1	yes	up	0.08	0	0	0.38	0.61	0.3	0.0266667	0.43
ENSMUSG00000040950	Mgl2	macrophage galactose N-acetyl-galactosamine specific lectin 2 [Source:MGI Symbol;Acc:MGI:2385729]	7.034	2.81445	0.0334699	0.38251	yes	up	3.03	0.06	0.73	4.97	14.84	6.22	1.27333	8.67667
ENSMUSG00000106662	Gm43034	predicted gene 43034 [Source:MGI Symbol;Acc:MGI:5663171]	0.417	-1.26209	0.0336698	0.383531	yes	down	0.96	2.52	1.84	0.58	0.98	0.54	1.77333	0.7
ENSMUSG00000025400	Tac2	tachykinin 2 [Source:MGI Symbol;Acc:MGI:98476]	0.484	-1.0472	0.033815	0.384426	yes	down	10.15	16.38	7.01	2.65	8.06	4.84	11.18	5.18333
ENSMUSG00000085995	Gm2788	predicted gene 2788 [Source:MGI Symbol;Acc:MGI:3780956]	10.421	3.38144	0.0340523	1	yes	up	0.06	0	0	0.35	0.28	0.19	0.02	0.273333
ENSMUSG00000042345	Ubash3a	ubiquitin associated and SH3 domain containing, A [Source:MGI Symbol;Acc:MGI:1926074]	2.052	1.0373	0.0340925	0.385597	yes	up	1.6	0.94	0.37	0.87	1.96	2.38	0.97	1.73667
ENSMUSG00000085337	Gm15964	predicted gene 15964 [Source:MGI Symbol;Acc:MGI:3802003]	2.198	1.13615	0.0341585	0.385801	yes	up	0.9	0.32	0.33	0.97	1.06	1.31	0.516667	1.11333
ENSMUSG00000082035	Rpl17-ps8	ribosomal protein L17, pseudogene 8 [Source:MGI Symbol;Acc:MGI:3802129]	0.07	-3.82703	0.0342102	1	yes	down	0.98	1.21	0.44	0	0	0.13	0.876667	0.0433333
ENSMUSG00000033825	Tpsb2	tryptase beta 2 [Source:MGI Symbol;Acc:MGI:96942]	3.045	1.60663	0.0344011	0.386416	yes	up	3.85	0.57	0.5	2.81	8.26	3.83	1.64	4.96667
ENSMUSG00000041679	Lrrc29	leucine rich repeat containing 29 [Source:MGI Symbol;Acc:MGI:2443262]	0.326	-1.61673	0.0344358	0.386416	yes	down	0.22	2.37	0.68	0.37	0.3	0.43	1.09	0.366667
ENSMUSG00000074252	Gm10654	predicted gene 10654 [Source:MGI Symbol;Acc:MGI:3643366]	0.368	-1.44249	0.0345169	0.387076	yes	down	0.64	3.73	1.76	1.07	0.41	0.61	2.04333	0.696667
ENSMUSG00000086877	A230072C01Rik	RIKEN cDNA A230072C01 gene [Source:MGI Symbol;Acc:MGI:2444644]	2.286	1.19257	0.0346023	0.387532	yes	up	1.54	0.35	1.45	3.09	2.24	2.19	1.11333	2.50667
ENSMUSG00000026639	Lamb3	laminin, beta 3 [Source:MGI Symbol;Acc:MGI:99915]	0.427	-1.22673	0.0346454	0.387764	yes	down	0.22	0.61	0.61	0.14	0.19	0.26	0.48	0.196667
ENSMUSG00000050074	Spink8	serine peptidase inhibitor, Kazal type 8 [Source:MGI Symbol;Acc:MGI:1925959]	0.156	-2.68394	0.0347702	1	yes	down	0.81	1.74	0.54	0	0.22	0.35	1.03	0.19
ENSMUSG00000097391	Mirg	miRNA containing gene [Source:MGI Symbol;Acc:MGI:3781106]	0.438	-1.19253	0.0348414	0.388704	yes	down	2.31	4.72	3.81	0.45	2.81	2.67	3.61333	1.97667
ENSMUSG00000095200	Ighv1-7	immunoglobulin heavy variable V1-7 [Source:MGI Symbol;Acc:MGI:3704122]	4.035	2.01261	0.0354032	0.390946	yes	up	2.59	1.41	0.99	2.81	3.92	14.44	1.66333	7.05667
ENSMUSG00000030156	Cd69	CD69 antigen [Source:MGI Symbol;Acc:MGI:88343]	2.196	1.13486	0.0359935	0.395014	yes	up	5.37	1.24	2.48	4.66	7.54	6.13	3.03	6.11
ENSMUSG00000000817	Fasl	Fas ligand (TNF superfamily, member 6) [Source:MGI Symbol;Acc:MGI:99255]	2.647	1.40433	0.036814	0.397165	yes	up	1.04	0.77	0.29	1.03	1.14	1.45	0.7	1.20667
ENSMUSG00000027460	Angpt4	angiopoietin 4 [Source:MGI Symbol;Acc:MGI:1336887]	0.239	-2.06788	0.03684	1	yes	down	0.2	0.34	0.33	0.05	0.05	0.09	0.29	0.0633333
ENSMUSG00000060969	Irx1	Iroquois homeobox 1 [Source:MGI Symbol;Acc:MGI:1197515]	0.421	-1.24888	0.0369385	0.397765	yes	down	0.83	1.01	1.79	0.28	0.47	0.86	1.21	0.536667
ENSMUSG00000094433	Igkv5-43	immunoglobulin kappa chain variable 5-43 [Source:MGI Symbol;Acc:MGI:4943320]	3.342	1.74052	0.0372057	0.398908	yes	up	5.05	2	1.06	5.99	6.61	16.64	2.70333	9.74667
ENSMUSG00000031980	Agt	angiotensinogen (serpin peptidase inhibitor, clade A, member 8) [Source:MGI Symbol;Acc:MGI:87963]	0.224	-2.15703	0.0372723	0.399132	yes	down	7.56	50.24	22.75	0.93	7.96	8.38	26.85	5.75667
ENSMUSG00000078817	Nlrp12	NLR family, pyrin domain containing 12 [Source:MGI Symbol;Acc:MGI:2676630]	0.046	-4.43618	0.0373783	1	yes	down	0.06	0.02	0.08	0	0	0	0.0533333	0
ENSMUSG00000076473	Trbv16	T cell receptor beta, variable 16 [Source:MGI Symbol;Acc:MGI:98585]	9.142	3.19249	0.0373834	1	yes	up	0.35	0	0.47	1.88	3.31	2.37	0.273333	2.52
ENSMUSG00000027636	Sla2	Src-like-adaptor 2 [Source:MGI Symbol;Acc:MGI:1925049]	2.177	1.12207	0.0375856	0.400025	yes	up	0.79	0.35	0.34	0.6	1.35	1.11	0.493333	1.02
ENSMUSG00000022129	Dct	dopachrome tautomerase [Source:MGI Symbol;Acc:MGI:102563]	0.41	-1.28712	0.0377669	0.400467	yes	down	0.51	2.79	1.34	0.55	0.62	1	1.54667	0.723333
ENSMUSG00000026114	Cnga3	cyclic nucleotide gated channel alpha 3 [Source:MGI Symbol;Acc:MGI:1341818]	0.135	-2.88522	0.0378083	1	yes	down	0.09	0.53	0.13	0	0.03	0.04	0.25	0.0233333
ENSMUSG00000007877	Tcap	titin-cap [Source:MGI Symbol;Acc:MGI:1330233]	4.677	2.2256	0.0378747	0.400957	yes	up	0	0.6	0.3	0.99	2.3	0.56	0.3	1.28333
ENSMUSG00000073371	Gm6594	predicted pseudogene 6594 [Source:MGI Symbol;Acc:MGI:3643873]	0.064	-3.95928	0.0380309	1	yes	down	12.25	3.23	1.29	1.52	0	0	5.59	0.506667
ENSMUSG00000087479	Gm16835	predicted gene, 16835 [Source:MGI Symbol;Acc:MGI:4439759]	0.439	-1.1863	0.0380562	0.40127	yes	down	0.41	1.98	2.24	0.9	0.79	0.39	1.54333	0.693333
ENSMUSG00000036961	Wnt8b	wingless-type MMTV integration site family, member 8B [Source:MGI Symbol;Acc:MGI:109485]	0.071	-3.80617	0.0381213	1	yes	down	0.25	0.04	0.18	0	0.02	0	0.156667	0.00666667
ENSMUSG00000043458	Pcdhb12	protocadherin beta 12 [Source:MGI Symbol;Acc:MGI:2136747]	0.491	-1.02569	0.0381316	0.401615	yes	down	1.12	3.61	2.56	0.55	1.59	1.27	2.43	1.13667
ENSMUSG00000059857	Ntng1	netrin G1 [Source:MGI Symbol;Acc:MGI:1934028]	0.448	-1.15807	0.0381531	0.401615	yes	down	0.92	2.62	5.23	0.6	1.94	1.47	2.92333	1.33667
ENSMUSG00000110086	Gm45623	predicted gene 45623 [Source:MGI Symbol;Acc:MGI:5791459]	0.471	-1.08757	0.0382862	0.401875	yes	down	1.47	1.9	1.84	0.39	0.94	1.02	1.73667	0.783333
ENSMUSG00000070501	Ifi214	interferon activated gene 214 [Source:MGI Symbol;Acc:MGI:3584522]	2.827	1.49906	0.0386696	0.403663	yes	up	0.83	0.11	0.31	1.03	1.39	0.96	0.416667	1.12667
ENSMUSG00000024842	Cabp4	calcium binding protein 4 [Source:MGI Symbol;Acc:MGI:1920910]	2.316	1.21136	0.0387116	0.403663	yes	up	0.29	0.27	0.33	0.54	0.9	1.04	0.296667	0.826667
ENSMUSG00000108774	Gm45136	predicted gene 45136 [Source:MGI Symbol;Acc:MGI:5753712]	41.539	5.37641	0.0388303	1	yes	up	0	0	0	0	0	1.97	0	0.656667
ENSMUSG00000045534	Kcna5	potassium voltage-gated channel, shaker-related subfamily, member 5 [Source:MGI Symbol;Acc:MGI:96662]	0.457	-1.13052	0.0388338	0.403876	yes	down	2.62	3.1	3.91	0.28	1.72	2.22	3.21	1.40667
ENSMUSG00000058773	H1f5	H1.5 linker histone, cluster member [Source:MGI Symbol;Acc:MGI:1861461]	6.441	2.6872	0.0388664	1	yes	up	0.32	0	0.14	0.65	1.65	0.67	0.153333	0.99
ENSMUSG00000089997	1810020O05Rik	Riken cDNA 1810020O05 gene [Source:MGI Symbol;Acc:MGI:3586838]	0.32	-1.64402	0.0391239	0.404489	yes	down	0.2	0.72	0.43	0.07	0.22	0.11	0.45	0.133333
ENSMUSG00000104835	Gm5547	predicted gene 5547 [Source:MGI Symbol;Acc:MGI:3648206]	2.856	1.51377	0.0391382	0.404489	yes	up	1.1	0.55	0.61	2.67	2.21	2.08	0.753333	2.32
ENSMUSG00000051969	Tlr11	toll-like receptor 11 [Source:MGI Symbol;Acc:MGI:3045226]	3.349	1.74355	0.0391704	0.404489	yes	up	0.44	0.04	0.08	0.37	0.86	0.61	0.186667	0.613333
ENSMUSG00000046056	Sbsn	suprabasin [Source:MGI Symbol;Acc:MGI:2446326]	0.454	-1.13796	0.0391727	0.404489	yes	down	4.02	3.4	6.68	0.52	2.74	4.03	4.7	2.43
ENSMUSG00000069300	H2bc11	H2B clustered histone 11 [Source:MGI Symbol;Acc:MGI:2448388]	6.411	2.68059	0.0392501	1	yes	up	0.84	0	0.35	1.95	3.66	1.29	0.396667	2.3
ENSMUSG00000113948	Rpl17-ps3	ribosomal protein L17, pseudogene 3 [Source:MGI Symbol;Acc:MGI:3642206]	2.877	1.52463	0.0402939	0.409431	yes	up	1.55	1.91	0.44	3.96	2.64	4.2	1.3	3.6
ENSMUSG00000113007	Gm8700	predicted gene 8700 [Source:MGI Symbol;Acc:MGI:3779809]	0.428	-1.22473	0.0403125	0.409431	yes	down	0.34	0.67	0.85	0.29	0.24	0.18	0.62	0.236667
ENSMUSG00000081833	Gm13669	predicted gene 13669 [Source:MGI Symbol;Acc:MGI:3651174]	0.424	-1.2366	0.0403461	0.409532	yes	down	1.53	1.29	2.82	2	0.48	0.54	1.88	1.00667
ENSMUSG00000050050	Ccdc158	coiled-coil domain containing 158 [Source:MGI Symbol;Acc:MGI:2444555]	5.516	2.46367	0.0405324	1	yes	up	0	0.07	0.02	0.15	0.32	0.19	0.03	0.22
ENSMUSG00000103865	Gm37416	predicted gene, 37416 [Source:MGI Symbol;Acc:MGI:5610644]	0.035	-4.83847	0.0408036	1	yes	down	9.59	0	1.95	0	0	0	3.84667	0
ENSMUSG00000091636	Akain1	A kinase (PRKA) anchor inhibitor 1 [Source:MGI Symbol;Acc:MGI:2444600]	0.472	-1.08217	0.0409084	0.411625	yes	down	0.69	2.55	2.12	0.59	1.08	0.72	1.78667	0.796667
ENSMUSG00000098488	Pla2g4b	phospholipase A2, group IVB (cytosolic) [Source:MGI Symbol;Acc:MGI:2384819]	2.831	1.50116	0.0411171	0.412485	yes	up	0.52	0.52	0.13	0.99	0.29	0.45	0.39	0.576667
ENSMUSG00000104277	Gm38299	predicted gene, 38299 [Source:MGI Symbol;Acc:MGI:5611527]	0.05	-4.33333	0.0412335	1	yes	down	0.03	0.05	0.12	0	0	0	0.0666667	0
ENSMUSG00000028642	Tmem269	transmembrane protein 269 [Source:MGI Symbol;Acc:MGI:1922430]	0.05	-4.33333	0.0412335	1	yes	down	0.09	0.15	0.37	0	0	0	0.203333	0
ENSMUSG00000101355	H3c10	H3 clustered histone 10 [Source:MGI Symbol;Acc:MGI:2448349]	0.075	-3.73793	0.041282	1	yes	down	1.78	2.65	0.91	0.35	0	0	1.78	0.116667
ENSMUSG00000025176	Hoga1	4-hydroxy-2-oxoglutarate aldolase 1 [Source:MGI Symbol;Acc:MGI:1914682]	0.463	-1.11148	0.0416192	0.415256	yes	down	1.55	8.84	4.92	2.13	2.23	2.08	5.10333	2.14667
ENSMUSG00000107451	Gm44421	predicted gene, 44421 [Source:MGI Symbol;Acc:MGI:5690813]	0.354	-1.49831	0.0418633	0.416262	yes	down	0.48	3.47	3.22	0.38	0.94	1.07	2.39	0.796667
ENSMUSG00000116957	Gm34680	predicted gene, 34680 [Source:MGI Symbol;Acc:MGI:5593839]	6.276	2.64996	0.0419019	1	yes	up	0.18	0	0.08	0.55	0.24	0.68	0.0866667	0.49
ENSMUSG00000050138	Kcnk12	potassium channel, subfamily K, member 12 [Source:MGI Symbol;Acc:MGI:2684043]	0.415	-1.2692	0.0419831	0.416262	yes	down	0.7	0.95	0.65	0.21	0.39	0.3	0.766667	0.3
ENSMUSG00000098206	Mir181a-1hg	Mir181a-1 and Mir181b-1 host gene [Source:MGI Symbol;Acc:MGI:2443823]	5.584	2.48132	0.0419915	1	yes	up	0.02	0.04	0.02	0.17	0.13	0.1	0.0266667	0.133333
ENSMUSG00000083405	Gm15725	predicted gene 15725 [Source:MGI Symbol;Acc:MGI:3833682]	0.025	-5.30228	0.0422962	1	yes	down	1.47	0	0	0	0	0	0.49	0
ENSMUSG00000105018	Gm43546	predicted gene 43546 [Source:MGI Symbol;Acc:MGI:5663683]	39.773	5.31371	0.0424181	1	yes	up	0	0	0	0	1.79	0	0	0.596667
ENSMUSG00000078902	Gm14443	predicted gene 14443 [Source:MGI Symbol;Acc:MGI:3652324]	2.107	1.07516	0.0424249	0.417542	yes	up	0.33	0.14	0.44	0.86	0.6	0.63	0.303333	0.696667
ENSMUSG00000033036	Gm7879	predicted pseudogene 7879 [Source:MGI Symbol;Acc:MGI:3645078]	10.156	3.3442	0.0427335	1	yes	up	0.16	0.18	0	1.37	0.65	0.18	0.113333	0.733333
ENSMUSG00000053522	Lgals7	lectin, galactose binding, soluble 7 [Source:MGI Symbol;Acc:MGI:1316742]	0.394	-1.34438	0.0428436	0.418383	yes	down	10.72	2.15	6.53	9.67	3.49	1.05	6.46667	4.73667
ENSMUSG00000053846	Lipg	lipase, endothelial [Source:MGI Symbol;Acc:MGI:1341803]	0.456	-1.13323	0.0429051	0.418383	yes	down	1.52	0.43	1.22	0.3	0.68	0.38	1.05667	0.453333
ENSMUSG00000070564	Ntn5	netrin 5 [Source:MGI Symbol;Acc:MGI:2685330]	0.375	-1.41547	0.0429315	0.418383	yes	down	0.76	1.34	0.67	0.16	0.36	0.47	0.923333	0.33
ENSMUSG00000108738	Gm44777	predicted gene 44777 [Source:MGI Symbol;Acc:MGI:5753353]	2.081	1.05731	0.0430163	0.418974	yes	up	0.42	1.15	1.04	3.29	1.16	0.5	0.87	1.65
ENSMUSG00000101903	Gm29291	predicted gene 29291 [Source:MGI Symbol;Acc:MGI:5579997]	0.074	-3.7469	0.0430664	1	yes	down	0.53	1.34	0.36	0	0.15	0	0.743333	0.05
ENSMUSG00000108255	Gm16499	predicted gene 16499 [Source:MGI Symbol;Acc:MGI:3704267]	0.288	-1.79438	0.043248	0.420051	yes	down	0.28	0.34	0.99	0.06	0.22	0.12	0.536667	0.133333
ENSMUSG00000118537	Shld3	shieldin complex subunit 3 [Source:MGI Symbol;Acc:MGI:6194609]	0.498	-1.00685	0.0434637	0.420861	yes	down	1.73	8.45	5.14	2.26	2.62	2.22	5.10667	2.36667
ENSMUSG00000028441	1110017D15Rik	RIKEN cDNA 1110017D15 gene [Source:MGI Symbol;Acc:MGI:1920971]	0.349	-1.52049	0.0435553	0.420911	yes	down	1.61	4.14	3.62	1.03	0.39	1.45	3.12333	0.956667
ENSMUSG00000050936	Gm42743	predicted gene 42743 [Source:MGI Symbol;Acc:MGI:5662880]	0.114	-3.13385	0.0437475	1	yes	down	0.15	0.42	0.3	0.05	0	0.05	0.29	0.0333333
ENSMUSG00000095675	Ccl21b	chemokine (C-C motif) ligand 21B (leucine) [Source:MGI Symbol;Acc:MGI:1349182]	0.384	-1.37982	0.0438055	0.42137	yes	down	1.94	11.58	5.79	0.73	3.32	3.13	6.43667	2.39333
ENSMUSG00000111699	C230099D08Rik	RIKEN cDNA C230099D08 gene [Source:MGI Symbol;Acc:MGI:2443595]	0.305	-1.71457	0.0439487	0.42137	yes	down	0.11	1.62	0.93	0.25	0.11	0.39	0.886667	0.25
ENSMUSG00000031549	Ido2	indoleamine 2,3-dioxygenase 2 [Source:MGI Symbol;Acc:MGI:2142489]	0.472	-1.08333	0.044037	0.421553	yes	down	4.06	2.54	1.21	0.5	1.38	0.8	2.60333	0.893333
ENSMUSG00000050075	Gpr171	G protein-coupled receptor 171 [Source:MGI Symbol;Acc:MGI:2442043]	2.025	1.01786	0.0441078	0.421553	yes	up	3.64	0.97	1.23	2.8	4.6	4.18	1.94667	3.86
ENSMUSG00000087435	Gm16323	predicted gene 16323 [Source:MGI Symbol;Acc:MGI:3826604]	20.559	4.36169	0.0441194	1	yes	up	0	0	0	0.89	0.25	1.11	0	0.75
ENSMUSG00000042353	Frem3	Fras1 related extracellular matrix protein 3 [Source:MGI Symbol;Acc:MGI:2685641]	0.294	-1.76723	0.0442326	0.42166	yes	down	0.25	0.22	0.52	0	0.1	0.18	0.33	0.0933333
ENSMUSG00000047898	Ccr4	chemokine (C-C motif) receptor 4 [Source:MGI Symbol;Acc:MGI:107824]	3.939	1.9779	0.0442547	1	yes	up	0.25	0.05	0.12	0.21	0.44	0.2	0.14	0.283333
ENSMUSG00000119561	Gm25212	predicted gene, 25212 [Source:NCBI gene (formerly Entrezgene);Acc:100861499]	11.07	3.46852	0.0446913	1	yes	up	68.91	0	0	629.39	540.5	0	22.97	389.963
ENSMUSG00000041566	Tssk1	testis-specific serine kinase 1 [Source:MGI Symbol;Acc:MGI:1347557]	0.052	-4.26215	0.0446959	1	yes	down	0.06	0.08	0.04	0	0	0	0.06	0
ENSMUSG00000027376	Prom2	prominin 2 [Source:MGI Symbol;Acc:MGI:2138997]	0.214	-2.22454	0.0448231	1	yes	down	0.15	0.12	0.21	0.03	0.03	0.01	0.16	0.0233333
ENSMUSG00000070868	Skint3	selection and upkeep of intraepithelial T cells 3 [Source:MGI Symbol;Acc:MGI:3045331]	7.008	2.80904	0.0448741	1	yes	up	0.02	0.02	0.02	0.06	0.05	0.25	0.02	0.12
ENSMUSG00000020799	Tekt1	tektin 1 [Source:MGI Symbol;Acc:MGI:1333819]	0.447	-1.16054	0.04527	0.42501	yes	down	1.05	2.62	1.58	0.6	1.04	0.57	1.75	0.736667
ENSMUSG00000040856	Dlk1	delta like non-canonical Notch ligand 1 [Source:MGI Symbol;Acc:MGI:94900]	0.465	-1.10615	0.0454795	0.425744	yes	down	8.45	10.53	8.92	1.94	4.39	7.3	9.3	4.54333
ENSMUSG00000104605	Gm42922	predicted gene 42922 [Source:MGI Symbol;Acc:MGI:5663059]	0.296	-1.75436	0.0455554	0.426199	yes	down	0.36	1.38	0.51	0.22	0.34	0.05	0.75	0.203333
ENSMUSG00000117165	Gm49832	predicted gene, 49832 [Source:MGI Symbol;Acc:MGI:6270499]	2.524	1.33599	0.045697	0.426266	yes	up	3.47	1.27	46.29	90.7	111.73	102.72	17.01	101.717
ENSMUSG00000050424	Pnma5	paraneoplastic antigen family 5 [Source:MGI Symbol;Acc:MGI:2180566]	0.407	-1.29587	0.0457245	0.426266	yes	down	0.35	0.87	0.96	0.15	0.3	0.36	0.726667	0.27
ENSMUSG00000117255	Gm49864	predicted gene, 49864 [Source:MGI Symbol;Acc:MGI:6270538]	0.159	-2.65742	0.0457614	1	yes	down	0.06	0.87	0.3	0.14	0	0.03	0.41	0.0566667
ENSMUSG00000108466	Gm44771	predicted gene 44771 [Source:MGI Symbol;Acc:MGI:5753347]	0.052	-4.2684	0.0457949	1	yes	down	0.44	1	0.38	0	0	0	0.606667	0
ENSMUSG00000043932	Klri2	killer cell lectin-like receptor family I member 2 [Source:MGI Symbol;Acc:MGI:2443965]	3.244	1.6976	0.0459792	0.427386	yes	up	0.27	0.03	0.06	0.3	0.58	0.26	0.12	0.38
ENSMUSG00000105594	Gm43398	predicted gene 43398 [Source:MGI Symbol;Acc:MGI:5663535]	0.433	-1.20593	0.0460001	0.427386	yes	down	0.36	0.97	1.09	0.24	0.46	0.28	0.806667	0.326667
ENSMUSG00000030068	Gm20696	predicted gene 20696 [Source:MGI Symbol;Acc:MGI:5313143]	0.049	-4.34896	0.0460379	1	yes	down	0.13	0.05	0.02	0	0	0	0.0666667	0
ENSMUSG00000096074	Ighv1-72	immunoglobulin heavy variable 1-72 [Source:MGI Symbol;Acc:MGI:4439633]	2.11	1.07695	0.0460665	0.427545	yes	up	9.54	9.36	3.33	16.38	14.23	16.39	7.41	15.6667
ENSMUSG00000035104	Eva1a	eva-1 homolog A (C. elegans) [Source:MGI Symbol;Acc:MGI:2385247]	0.492	-1.02392	0.0464325	0.428656	yes	down	3.15	13.24	5.92	1.66	4.46	4.16	7.43667	3.42667
ENSMUSG00000118608	Gm4988	predicted gene 4988 [Source:MGI Symbol;Acc:MGI:3647289]	0.368	-1.44074	0.046557	0.428656	yes	down	0.49	1.45	0.95	0.19	0.42	0.67	0.963333	0.426667
ENSMUSG00000097221	1810049J17Rik	RIKEN cDNA 1810049J17 gene [Source:MGI Symbol;Acc:MGI:3704453]	0.026	-5.24096	0.0465677	1	yes	down	5.72	0	0	0	0	0	1.90667	0
ENSMUSG00000096438	Gapdh-ps15	glyceraldehyde-3-phosphate dehydrogenase, pseudogene 15 [Source:MGI Symbol;Acc:MGI:5434255]	0.274	-1.86964	0.0467217	0.429411	yes	down	1.39	1.89	0.88	0	0.51	0.63	1.38667	0.38
ENSMUSG00000025163	Cd7	CD7 antigen [Source:MGI Symbol;Acc:MGI:88344]	2.079	1.0559	0.0467629	0.429411	yes	up	2.78	1.71	0.86	2.84	3.92	4.21	1.78333	3.65667
ENSMUSG00000040055	Gjb6	gap junction protein, beta 6 [Source:MGI Symbol;Acc:MGI:107588]	0.334	-1.58275	0.0468582	0.429604	yes	down	22.56	50.49	24.99	4.81	12.56	18.57	32.68	11.98
ENSMUSG00000089722	Cd300ld5	CD300 molecule like family member D5 [Source:MGI Symbol;Acc:MGI:3702661]	2.143	1.09952	0.046929	0.429732	yes	up	3.59	0.94	1.32	2.45	8.14	8.68	1.95	6.42333
ENSMUSG00000024175	Tekt4	tektin 4 [Source:MGI Symbol;Acc:MGI:1919090]	0.343	-1.54478	0.0471451	0.42999	yes	down	0.31	1.83	1.14	0.33	0.35	0.41	1.09333	0.363333
ENSMUSG00000080720	Gm16077	predicted gene 16077 [Source:MGI Symbol;Acc:MGI:3802018]	0.04	-4.65358	0.0473617	1	yes	down	1.23	0.71	0	0	0	0	0.646667	0
ENSMUSG00000071553	Cpa2	carboxypeptidase A2, pancreatic [Source:MGI Symbol;Acc:MGI:3617840]	0.383	-1.38521	0.0474674	0.431086	yes	down	1.32	4.73	1.36	0.49	0.65	0.57	2.47	0.57
ENSMUSG00000103115	Gm37584	predicted gene, 37584 [Source:MGI Symbol;Acc:MGI:5610812]	3.018	1.59376	0.0477437	0.431191	yes	up	0.15	0.23	0.47	0.61	0.88	0.87	0.283333	0.786667
ENSMUSG00000079410	Gm2897	predicted gene 2897 [Source:MGI Symbol;Acc:MGI:3781075]	0.203	-2.30346	0.0477512	1	yes	down	0.21	0.73	0.23	0.06	0.17	0	0.39	0.0766667
ENSMUSG00000022900	Ildr1	immunoglobulin-like domain containing receptor 1 [Source:MGI Symbol;Acc:MGI:2146574]	2.251	1.17088	0.0479166	0.431309	yes	up	0.22	0.38	0.21	0.75	0.5	0.41	0.27	0.553333
ENSMUSG00000050241	Klre1	killer cell lectin-like receptor family E member 1 [Source:MGI Symbol;Acc:MGI:2662547]	3.86	1.94847	0.0479235	0.431309	yes	up	0.82	0.11	0	0.94	1.72	0.98	0.31	1.21333
ENSMUSG00000087038	2900079G21Rik	RIKEN cDNA 2900079G21 gene [Source:MGI Symbol;Acc:MGI:1920268]	0.404	-1.30812	0.0481584	0.431309	yes	down	1.1	2.77	2.48	0.28	1.23	1.12	2.11667	0.876667
ENSMUSG00000017950	Hnf4a	hepatic nuclear factor 4, alpha [Source:MGI Symbol;Acc:MGI:109128]	13.128	3.71453	0.0483022	1	yes	up	0	0	0.02	0.11	0.03	0.05	0.00666667	0.0633333
ENSMUSG00000021565	Slc6a19	solute carrier family 6 (neurotransmitter transporter), member 19 [Source:MGI Symbol;Acc:MGI:1921588]	0.446	-1.16489	0.048307	0.431309	yes	down	0.3	0.52	0.48	0.27	0.17	0.31	0.433333	0.25
ENSMUSG00000063704	Mapk15	mitogen-activated protein kinase 15 [Source:MGI Symbol;Acc:MGI:2652894]	0.436	-1.19775	0.0486432	0.432254	yes	down	0.58	2.02	3.04	0.32	1.01	0.73	1.88	0.686667
ENSMUSG00000112532	Gm36283	predicted gene, 36283 [Source:MGI Symbol;Acc:MGI:5595442]	8.536	3.0935	0.0492043	1	yes	up	0.03	0	0.02	0.22	0.12	0.07	0.0166667	0.136667
ENSMUSG00000108957	Gm45235	predicted gene 45235 [Source:MGI Symbol;Acc:MGI:5753811]	2.746	1.45753	0.0492583	0.434697	yes	up	0.09	0.07	0.1	0.22	0.13	0.3	0.0866667	0.216667
ENSMUSG00000096966	Gm18336	predicted gene, 18336 [Source:MGI Symbol;Acc:MGI:5010521]	0.267	-1.90508	0.0494366	1	yes	down	0.38	0.2	0.29	0.05	0.08	0.09	0.29	0.0733333
ENSMUSG00000099908	Gm28539	predicted gene 28539 [Source:MGI Symbol;Acc:MGI:5579245]	0.027	-5.21478	0.0494775	1	yes	down	0	0	0.48	0	0	0	0.16	0
ENSMUSG00000022902	Stfa2	stefin A2 [Source:MGI Symbol;Acc:MGI:106197]	0.027	-5.21478	0.0494775	1	yes	down	0	0	6	0	0	0	2	0
ENSMUSG00000086188	Gm15169	predicted gene 15169 [Source:MGI Symbol;Acc:MGI:3705215]	0.391	-1.35646	0.0497407	0.436169	yes	down	0.32	1.5	0.89	0.19	0.32	0.56	0.903333	0.356667
ENSMUSG00000079476	1700011M02Rik	RIKEN cDNA 1700011M02 gene [Source:MGI Symbol;Acc:MGI:1922693]	0.12	-3.06417	0.0498487	1	yes	down	5.5	0.76	2.45	0	1.08	0	2.90333	0.36
ENSMUSG00000094766	Trav7-4	T cell receptor alpha variable 7-4 [Source:MGI Symbol;Acc:MGI:3649611]	12.364	3.62812	0.0498668	1	yes	up	0.26	0	0	0.83	1.82	1.22	0.0866667	1.29
Figure 7n. Lipid metabolism genes
	AdVAPOA1/AdVCtrl
Hmgcs2	-1.24976
Acer2	-2.12406
Apoc2	-1.19526
Abcg3	1.29029
Etnppl	-3.28022
Fabp1	1.53079
Gpx3	-1.42302
Gpd1	-1.29649
Lcat	-1.04549
Lipg	-1.13323
Lipc	2.23633
Lpin3	-1.9441
Phospho1	-1.73639
Pla2g3	-2.30615
Pla2g4b	1.50116
Slc2a4	-2.21575
Sphk1	-1.39424
Soat2	-1.31882
Ugt1a6a	-1.13439
Figure 7o. Lipid metabolism genes
	AdVAPOA1/AdVCtrl
Atp6v0d2	2.29484
Ctsw	1.55116
Clec7a	1.55102
Epn3	-1.86183
H2-M2	4.1
Ighd	-1.30926
Ighg1	1.97145
Ighg2b	1.09014
Ighg2c	1.10946
Ighv1-4	5.49358
Ighv14-4	5.09058
Ighv1-50	1.96718
Ighv1-56	-4.76702
Ighv1-72	1.07696
Ighv1-78	3.3971
Ighv5-17	2.87421
Ighv1-7	2.01261
Mcpt8	4.54521
Thbs1	-1.55948
Wipf3	-1.0076
Figure 7p. Quantification of ex vivo phagocytosis in TAMs.
Saline	AdVCtrl	AdVAPOA1
1.87	3.64	14.8
2.15	5.03	21.1
2.77	6.79	15.4
Figure 7q. Quantification of the expression of the “don’t eat me” receptor.
Siglec10				PD1
Saline	AdVCtrl	AdVAPOA1		Saline	AdVCtrl	AdVAPOA1
64.4	6.71	66.3		65	43.8	6.59
148	29.7	54.6		63.5	46.5	5.64
105	53.5	73.9		53.7	48.8	37.9
61.1	139	6.28		52.3	6.31	18.9
51.4	34.1	64.5		47	110	18.6
103	61.3	46.2		177	23.6	27
133	40	7.56		85.9	26.9	3.44
56.6	4.93	6.9		41.8	30.2	11.1
6.27	33.7	17.2		49.8	27.1	35.1
Figure 7r. Quantification of the expression of MHC-II.
Saline	AdVCtrl	AdVAPOA1
13.3	12.6	15.2
19	10.9	39.5
16	11.1	35
14.9	20.4	33.8
10.7	18.1	50.6
12.2	21	32.6
11.8	10.5	36.4
Figure 7s. The ratio of tumor-infiltrating lymphoid cells to tumor cells.
Saline	AdVCtrl	AdVAPOA1
0.168214	0.214958	1.08523
0.107377	0.2584	1.47727
0.228682	0.56446	0.738776
0.055485	0.466368	1.37267
0.070578	0.548	0.483333
0.155159	0.413043	0.661088
0.162834	0.421652	0.791367

## Sheet: Figure 8
Figure 8a. Quantification of intratumoral infiltrating immune cell subsets.
	Saline									AdVCtrl									AdVAPOA1
NK	0.86	0.84	1.78	0.43	0.43	1.05	1.62	0.4	0.4	0.8	1.39	2.05	1.22	1.79	0.84	1.82	1.84		2.1	1.37	1.58	2.08	0.91	0.54	1.37
NKT	0.064	0.13	0.29	0.089	0.17	0.3	0.37	0.079	0.092	0.22	0.75	0.7	0.21	0.22	0.35	0.55	0.44		0.41	0.41	0.26	0.36	0.28	0.17	0.25
CD4+T	3.23	2.39	3.97	0.99	1.22	3.05	2.2	1.09	1	2.8	3.18	7.39	3.51	4.52	3.4	5.21	4.93		7.5	7.43	7.09	8.44	5.06	5.26	6.99
Treg	6.43	0.97	1	0.52	2.73	1.62	1.16	0.58	3.32	1.24	1.6	0.92	1.21	1.22	1.1	0.57	0.55	1.68	1.5	1.06	0.93	0.55	0.48	0.91	0.51	0.67	1.04
CD8+T	1.03	0.69	1.2	0.43	0.54	1.32	0.93	0.39	0.39	0.98	1.13	1.44	1.53	1.36	1.3	1.68	1.98		1.67	2.13	1.22	1.77	3.28	2.89	4.87
Microglia	9.73	9.25	6.79	6.59	3.94	6.56	5.34	4.41	6.31	2.14	3.9	2.23	1.02	0.85	1.8	1.91			0.67	0.63	0.7	0.38	3.28	2.88
TAMs	10.2	8.01	9.2	6.93	8.23	10.2	8.6	7.69	8.15	15.4	17.7	14.6	8.35	12.1	14.6	13.2			10.9	12.2	13	14.8	12.4	10.6
Figure 8b. Quantification of PD-L1 expression.
PD-L1 GL261				PD-L1 TIL
Saline	AdVCtrl	AdVAPOA1		Saline	AdVCtrl	AdVAPOA1
26.6	49.5	60		13.8	28.2	15.5
26.5	61.2	59.4		9.41	26.6	16.3
24.5	58.7	59.3		11.4	16.7	15.4
20.7	58.6	67.2		4.44	13.1	23.4
36	65.8	52.8		6.87	11.8	13.1
12.5	56.1	58.9		9.04	23.1	23.6
36.6	44.4	62.6		7.43	45.5	15.4
28.5	46.2			6.23	13
40				7.09
Figure 8c. Quantification of effector molecular expression in tumor-infiltrating CD8+ T cells.
CD44				IFN-γ				Gzm-B
Saline	AdVCtrl	AdVAPOA1		Saline	AdV-Ctrl	AdV-APOA1		Saline	AdV-Ctrl	AdV-APOA1
9.47	42.7	59.4		3.66	3.34	18.4		4.67	7.1	8.74
14.2	4.09	50		3.24	3.24	10.1		3.63	8.71	4.77
8.51	20.4	24.6		3.36	7.11	9.29		3.4	7.05	7.9
10.8	26.3	15		3.14	8.78	12		4.43	2.57	5.79
10	25.1	45.7		3.28	6.11	9.02		5.62	1.59	8.68
7.52	7.45	27.8		3.83	5.31	13.4		4.92	2.91	13.1
2.09	37	47.8		2.99	9.06	7.34		2.33	4.4	9.73
4.76	17.5	45.1		2.21	1.94			2.41	7.21
				3.81				4.41
Figure 8d. Quantification of immune checkpoint expression in tumor-infiltrating CD8+ T cells.
PD1				LAG3				TIGIT
Saline	AdVCtrl	AdVAPOA1		Saline	AdVCtrl	AdVAPOA1		Saline	AdVCtrl	AdVAPOA1
61.8	75	58.2		41.7	75.8	70.9		41.9	41.2	31.3
57.7	71.2	64.4		54.3	78.7	52.8		31.9	59.5	39.3
71.2	74.4	32.5		77.4	73.7	50.5		47.6	40.3	39.8
76	70.3	23.7		79.6	73.1	36.4		53.1	32.1	27.5
77.8	43	29.4		76.7	44.6	41.9		57.5	29.9	11.3
64.9	51.1	41.6		67.2	20.1	28.2		36.7	32.4	23
72.4	56.6	16.3		64.6	36	41.2		53.8	39.7	16
73.1	23	40.3		73.8	26.6	20.7		59.7	25	11.9
79.9	35.1	21		76.8	37.4	31.4		39.2	36.6	16.6
	41.3	17			45.7	20.3			14.5	18.1
Figure 8e. Quantification of exhausted tumor-infiltrating CD8+ T cells.
Saline	AdVCtrl	AdVAPOA1
48.2	56.7	12.3
63.1	44.4	15.5
61.8	16.8	44.9
45.5	42.4	41.6
48.3	47.4	19.2
46.2	20.7	26.4
47.1	56.6	38.7
64.5	33.2	35.5
43.7	58.6	38.8
	49.2	34.4
	44.8	20.2
Figure 8f. Network diagram of GO enrichment analysis of differentially expressed genes in AdVCtrl- and AdVAPOA1-treated tumor bulks.
Number	GO ID	Term Type	Description	Ratio_in_study	Ratio_in_pop	Pvalue	Padjust
8	GO:0031295	BP	T cell costimulation	8/585	38/34367	2.09633e-07	0.000345679
14	GO:0097529	BP	myeloid leukocyte migration	14/585	124/34367	2.16038e-07	0.000345679
12	GO:0030593	BP	neutrophil chemotaxis	12/585	68/34367	2.26806e-07	0.000345679
9	GO:0072676	BP	lymphocyte migration	9/585	53/34367	2.56811e-07	0.000345679
9	GO:0048247	BP	lymphocyte chemotaxis	9/585	39/34367	2.59815e-07	0.000345679
7	GO:0045058	BP	T cell selection	7/585	27/34367	2.64004e-07	0.000345679
12	GO:0097530	BP	granulocyte migration	12/585	87/34367	2.75613e-07	0.000345679
7	GO:0045076	BP	regulation of interleukin-2 biosynthetic process	7/585	18/34367	3.69891e-07	0.000345679
16	GO:0032649	BP	regulation of interferon-gamma production	16/585	130/34367	3.7541e-07	0.000345679
28	GO:0032102	BP	negative regulation of response to external stimulus	28/585	425/34367	3.89187e-07	0.000345679
8	GO:0031294	BP	lymphocyte costimulation	8/585	41/34367	3.91608e-07	0.000345679
12	GO:0071621	BP	granulocyte chemotaxis	12/585	73/34367	4.49139e-07	0.000345679
17	GO:0050870	BP	positive regulation of T cell activation	17/585	228/34367	4.54135e-07	0.000345679
17	GO:0050851	BP	antigen receptor-mediated signaling pathway	17/585	228/34367	4.54135e-07	0.000345679
22	GO:0051480	BP	regulation of cytosolic calcium ion concentration	22/585	340/34367	4.89907e-07	0.000345679
30	GO:0002683	BP	negative regulation of immune system process	30/585	528/34367	5.23291e-07	0.000345679
6	GO:0045061	BP	thymic T cell selection	6/585	19/34367	5.32829e-07	0.000345679
34	GO:0050867	BP	positive regulation of cell activation	34/585	496/34367	5.33352e-07	0.000345679
23	GO:0002250	BP	adaptive immune response	23/585	342/34367	5.38988e-07	0.000345679
30	GO:0002697	BP	regulation of immune effector process	30/585	597/34367	5.70548e-07	0.000345679
9	GO:0032663	BP	regulation of interleukin-2 production	9/585	58/34367	5.72205e-07	0.000345679
29	GO:0050727	BP	regulation of inflammatory response	29/585	373/34367	5.73251e-07	0.000345679
17	GO:0030595	BP	leukocyte chemotaxis	17/585	135/34367	5.81177e-07	0.000345679
35	GO:0001775	BP	cell activation	35/585	739/34367	6.33567e-07	0.000345679
25	GO:0002768	BP	immune response-regulating cell surface receptor signaling pathway	25/585	288/34367	6.37022e-07	0.000345679
42	GO:0006954	BP	inflammatory response	42/585	501/34367	6.44068e-07	0.000345679
17	GO:0050864	BP	regulation of B cell activation	17/585	234/34367	6.53433e-07	0.000345679
25	GO:0055074	BP	calcium ion homeostasis	25/585	470/34367	6.74724e-07	0.000345679
27	GO:0046649	BP	lymphocyte activation	27/585	470/34367	6.74724e-07	0.000345679
25	GO:0072503	BP	cellular divalent inorganic cation homeostasis	25/585	470/34367	6.74724e-07	0.000345679
38	GO:0051249	BP	regulation of lymphocyte activation	38/585	603/34367	6.98376e-07	0.000345679
20	GO:0060326	BP	cell chemotaxis	20/585	319/34367	7.23754e-07	0.000345679
29	GO:0051251	BP	positive regulation of lymphocyte activation	29/585	409/34367	7.28836e-07	0.000345679
26	GO:0002764	BP	immune response-regulating signaling pathway	26/585	291/34367	7.44743e-07	0.000345679
22	GO:1903037	BP	regulation of leukocyte cell-cell adhesion	22/585	349/34367	7.48391e-07	0.000345679
11	GO:0042035	BP	regulation of cytokine biosynthetic process	11/585	96/34367	7.56126e-07	0.000345679
19	GO:0031348	BP	negative regulation of defense response	19/585	264/34367	7.78671e-07	0.000345679
27	GO:0006935	BP	chemotaxis	27/585	442/34367	7.8307e-07	0.000345679
18	GO:0050900	BP	leukocyte migration	18/585	211/34367	7.8753e-07	0.000345679
34	GO:0055080	BP	cation homeostasis	34/585	747/34367	8.02733e-07	0.000345679
12	GO:1990266	BP	neutrophil migration	12/585	78/34367	8.42955e-07	0.000345679
27	GO:0042330	BP	taxis	27/585	444/34367	8.48067e-07	0.000345679
15	GO:0050777	BP	negative regulation of immune response	15/585	187/34367	8.54472e-07	0.000345679
30	GO:0032103	BP	positive regulation of response to external stimulus	30/585	610/34367	8.80785e-07	0.000345679
14	GO:0034612	BP	response to tumor necrosis factor	14/585	164/34367	9.37767e-07	0.000345679
45	GO:0002694	BP	regulation of leukocyte activation	45/585	717/34367	9.48238e-07	0.000345679
10	GO:0032653	BP	regulation of interleukin-10 production	10/585	79/34367	9.50551e-07	0.000345679
17	GO:0002705	BP	positive regulation of leukocyte mediated immunity	17/585	241/34367	9.84004e-07	0.000345679
34	GO:0002696	BP	positive regulation of leukocyte activation	34/585	480/34367	9.88961e-07	0.000345679
53	GO:0001817	BP	regulation of cytokine production	53/585	1199/34367	9.99661e-07	0.000345679
5	GO:0045086	BP	positive regulation of interleukin-2 biosynthetic process	5/585	12/34367	1.00801e-06	0.000345679
14	GO:0002700	BP	regulation of production of molecular mediator of immune response	14/585	165/34367	1.00894e-06	0.000345679
32	GO:0006873	BP	cellular ion homeostasis	32/585	684/34367	1.01822e-06	0.000345679
23	GO:0050863	BP	regulation of T cell activation	23/585	357/34367	1.0772e-06	0.000349078
19	GO:0001818	BP	negative regulation of cytokine production	19/585	271/34367	1.13536e-06	0.000352252
47	GO:0050865	BP	regulation of cell activation	47/585	759/34367	1.1364e-06	0.000352252
25	GO:0006874	BP	cellular calcium ion homeostasis	25/585	452/34367	1.16076e-06	0.000354663
58	GO:0032101	BP	regulation of response to external stimulus	58/585	1162/34367	1.20551e-06	0.000359718
23	GO:0002429	BP	immune response-activating cell surface receptor signaling pathway	23/585	273/34367	1.26152e-06	0.000359718
23	GO:0002757	BP	immune response-activating signal transduction	23/585	273/34367	1.26152e-06	0.000359718
22	GO:0002703	BP	regulation of leukocyte mediated immunity	22/585	331/34367	1.28313e-06	0.000359718
21	GO:0002699	BP	positive regulation of immune effector process	21/585	361/34367	1.28691e-06	0.000359718
46	GO:0040011	BP	locomotion	46/585	1168/34367	1.29445e-06	0.000359718
14	GO:0050729	BP	positive regulation of inflammatory response	14/585	169/34367	1.34452e-06	0.000359718
35	GO:0098771	BP	inorganic ion homeostasis	35/585	765/34367	1.34773e-06	0.000359718
24	GO:0022407	BP	regulation of cell-cell adhesion	24/585	456/34367	1.35396e-06	0.000359718
21	GO:0007204	BP	positive regulation of cytosolic calcium ion concentration	21/585	303/34367	1.36231e-06	0.000359718
34	GO:0045321	BP	leukocyte activation	34/585	660/34367	1.43284e-06	0.000366919
63	GO:0048585	BP	negative regulation of response to stimulus	63/585	1824/34367	1.4479e-06	0.000366919
67	GO:0006952	BP	defense response	67/585	1825/34367	1.4582e-06	0.000366919
87	GO:0002682	BP	regulation of immune system process	87/585	1830/34367	1.51542e-06	0.000375823
53	GO:0050776	BP	regulation of immune response	53/585	1126/34367	1.5519e-06	0.000375823
48	GO:0033993	BP	response to lipid	48/585	1299/34367	1.56598e-06	0.000375823
24	GO:0031349	BP	positive regulation of defense response	24/585	460/34367	1.57625e-06	0.000375823
18	GO:0030098	BP	lymphocyte differentiation	18/585	278/34367	1.6344e-06	0.000375823
8	GO:0070098	BP	chemokine-mediated signaling pathway	8/585	49/34367	1.64007e-06	0.000375823
70	GO:0006955	BP	immune response	70/585	1627/34367	1.64817e-06	0.000375823
42	GO:0031347	BP	regulation of defense response	42/585	832/34367	1.66469e-06	0.000375823
32	GO:0030003	BP	cellular cation homeostasis	32/585	665/34367	1.66887e-06	0.000375823
83	GO:0007166	BP	cell surface receptor signaling pathway	83/585	1997/34367	1.66997e-06	0.000375823
69	GO:0043207	BP	response to external biotic stimulus	69/585	2003/34367	1.72115e-06	0.000377756
22	GO:0002521	BP	leukocyte differentiation	22/585	368/34367	1.74548e-06	0.000377756
39	GO:0030334	BP	regulation of cell migration	39/585	986/34367	1.91039e-06	0.000388559
17	GO:1903039	BP	positive regulation of leukocyte cell-cell adhesion	17/585	253/34367	1.9165e-06	0.000388559
37	GO:0050778	BP	positive regulation of immune response	37/585	885/34367	1.93896e-06	0.000388559
29	GO:0006875	BP	cellular metal ion homeostasis	29/585	600/34367	1.94161e-06	0.000388559
24	GO:0002253	BP	activation of immune response	24/585	466/34367	1.9729e-06	0.000388559
112	GO:0002376	BP	immune system process	112/585	2631/34367	1.98128e-06	0.000388559
25	GO:0072507	BP	divalent inorganic cation homeostasis	25/585	499/34367	1.98248e-06	0.000388559
37	GO:0050801	BP	ion homeostasis	37/585	845/34367	2.03266e-06	0.000388559
69	GO:0019220	BP	regulation of phosphate metabolic process	69/585	2194/34367	2.04372e-06	0.000388559
70	GO:0009607	BP	response to biotic stimulus	70/585	2027/34367	2.07432e-06	0.000388559
35	GO:0030155	BP	regulation of cell adhesion	35/585	792/34367	2.09687e-06	0.000388559
99	GO:0048584	BP	positive regulation of response to stimulus	99/585	2736/34367	2.10739e-06	0.000388559
62	GO:0002684	BP	positive regulation of immune system process	62/585	1272/34367	2.13176e-06	0.000389246
50	GO:0048878	BP	chemical homeostasis	50/585	1273/34367	2.15906e-06	0.000389246
81	GO:0051240	BP	positive regulation of multicellular organismal process	81/585	2465/34367	2.16571e-06	0.000389246
60	GO:0080134	BP	regulation of response to stress	60/585	1652/34367	2.18531e-06	0.000389496
30	GO:0055065	BP	metal ion homeostasis	30/585	675/34367	2.25205e-06	0.000391295
9	GO:0002673	BP	regulation of acute inflammatory response	9/585	68/34367	2.27712e-06	0.000391295
49	GO:0042327	BP	positive regulation of phosphorylation	49/585	1338/34367	2.30954e-06	0.000391295
54	GO:0051241	BP	negative regulation of multicellular organismal process	54/585	1340/34367	2.3284e-06	0.000391295
35	GO:0055082	BP	cellular chemical homeostasis	35/585	805/34367	2.32956e-06	0.000391295
42	GO:0009725	BP	response to hormone	42/585	1109/34367	2.34864e-06	0.000391295
24	GO:0032496	BP	response to lipopolysaccharide	24/585	471/34367	2.37111e-06	0.000391295
72	GO:0042127	BP	regulation of cell population proliferation	72/585	2135/34367	2.444e-06	0.000391295
131	GO:0051239	BP	regulation of multicellular organismal process	131/585	4007/34367	2.47223e-06	0.000391295
75	GO:2000026	BP	regulation of multicellular organismal development	75/585	2314/34367	2.55715e-06	0.000391295
36	GO:0001819	BP	positive regulation of cytokine production	36/585	898/34367	2.57391e-06	0.000391295
9	GO:0002704	BP	negative regulation of leukocyte mediated immunity	9/585	69/34367	2.5795e-06	0.000391295
129	GO:0023051	BP	regulation of signaling	129/585	4304/34367	2.7031e-06	0.000401008
58	GO:0001932	BP	regulation of protein phosphorylation	58/585	1777/34367	2.80277e-06	0.000405422
92	GO:0009605	BP	response to external stimulus	92/585	2930/34367	2.98536e-06	0.000425673
64	GO:0009967	BP	positive regulation of signal transduction	64/585	1865/34367	3.02956e-06	0.000429114
17	GO:0070663	BP	regulation of leukocyte proliferation	17/585	262/34367	3.07559e-06	0.000432767
53	GO:0045937	BP	positive regulation of phosphate metabolic process	53/585	1442/34367	3.14124e-06	0.000433451
53	GO:0010562	BP	positive regulation of phosphorus metabolic process	53/585	1442/34367	3.14124e-06	0.000433451
17	GO:0002706	BP	regulation of lymphocyte mediated immunity	17/585	263/34367	3.23719e-06	0.000441
69	GO:0051174	BP	regulation of phosphorus metabolic process	69/585	2195/34367	3.41179e-06	0.000452293
113	GO:0048869	BP	cellular developmental process	113/585	3882/34367	3.42857e-06	0.000452293
110	GO:0009966	BP	regulation of signal transduction	110/585	3413/34367	3.52026e-06	0.000452293
155	GO:0048583	BP	regulation of response to stimulus	155/585	4693/34367	3.55228e-06	0.000452293
71	GO:1901700	BP	response to oxygen-containing compound	71/585	2219/34367	3.55437e-06	0.000452293
129	GO:0010646	BP	regulation of cell communication	129/585	4285/34367	3.55629e-06	0.000452293
59	GO:0042592	BP	homeostatic process	59/585	1803/34367	3.57385e-06	0.000452293
125	GO:0065008	BP	regulation of biological quality	125/585	4715/34367	3.60237e-06	0.00045322
206	GO:0050896	BP	response to stimulus	206/585	7900/34367	3.71327e-06	0.000461565
6	GO:0032689	BP	negative regulation of interferon-gamma production	6/585	26/34367	4.08548e-06	0.000482591
202	GO:0048518	BP	positive regulation of biological process	202/585	8247/34367	4.16299e-06	0.000482591
180	GO:0032502	BP	developmental process	180/585	7542/34367	4.16346e-06	0.000482591
89	GO:0050793	BP	regulation of developmental process	89/585	3116/34367	4.17427e-06	0.000482591
54	GO:0009719	BP	response to endogenous stimulus	54/585	1621/34367	4.35072e-06	0.000495673
73	GO:0023056	BP	positive regulation of signaling	73/585	2455/34367	4.66296e-06	0.00051803
189	GO:0048522	BP	positive regulation of cellular process	189/585	7664/34367	4.73525e-06	0.000522049
131	GO:0009893	BP	positive regulation of metabolic process	131/585	5187/34367	4.96348e-06	0.000540777
113	GO:0031325	BP	positive regulation of cellular metabolic process	113/585	4302/34367	5.00358e-06	0.000540777
44	GO:0001934	BP	positive regulation of protein phosphorylation	44/585	1237/34367	5.07388e-06	0.000542611
24	GO:0002237	BP	response to molecule of bacterial origin	24/585	494/34367	5.33072e-06	0.000551034
8	GO:0002889	BP	regulation of immunoglobulin mediated immune response	8/585	57/34367	5.33309e-06	0.000551034
8	GO:0002712	BP	regulation of B cell mediated immunity	8/585	57/34367	5.33309e-06	0.000551034
7	GO:0002861	BP	regulation of inflammatory response to antigenic stimulus	7/585	41/34367	5.43734e-06	0.00055643
44	GO:1902533	BP	positive regulation of intracellular signal transduction	44/585	1243/34367	5.5476e-06	0.00056501
12	GO:0071356	BP	cellular response to tumor necrosis factor	12/585	141/34367	5.75277e-06	0.000580526
16	GO:0050670	BP	regulation of lymphocyte proliferation	16/585	247/34367	6.09561e-06	0.000612079
70	GO:0031399	BP	regulation of protein modification process	70/585	2336/34367	6.27462e-06	0.000624193
63	GO:0042325	BP	regulation of phosphorylation	63/585	1995/34367	6.32733e-06	0.000626523
73	GO:0010647	BP	positive regulation of cell communication	73/585	2445/34367	6.56914e-06	0.000644499
46	GO:0008284	BP	positive regulation of cell population proliferation	46/585	1332/34367	6.7019e-06	0.000654522
40	GO:0040012	BP	regulation of locomotion	40/585	1090/34367	6.79802e-06	0.000660892
8	GO:0002707	BP	negative regulation of lymphocyte mediated immunity	8/585	59/34367	6.94655e-06	0.000672275
16	GO:0032944	BP	regulation of mononuclear cell proliferation	16/585	250/34367	7.10018e-06	0.000684048
12	GO:1903038	BP	negative regulation of leukocyte cell-cell adhesion	12/585	144/34367	7.14614e-06	0.000685389
79	GO:0030154	BP	cell differentiation	79/585	2774/34367	7.47604e-06	0.00070387
169	GO:0048519	BP	negative regulation of biological process	169/585	7182/34367	7.50157e-06	0.00070387
39	GO:0007155	BP	cell adhesion	39/585	1047/34367	7.53029e-06	0.00070387
7	GO:0002891	BP	positive regulation of immunoglobulin mediated immune response	7/585	43/34367	7.56752e-06	0.00070387
7	GO:0002714	BP	positive regulation of B cell mediated immunity	7/585	43/34367	7.56752e-06	0.00070387
99	GO:0032879	BP	regulation of localization	99/585	3680/34367	7.56921e-06	0.00070387
55	GO:0051707	BP	response to other organism	55/585	1709/34367	7.60704e-06	0.000704326
36	GO:0016477	BP	cell migration	36/585	937/34367	7.64739e-06	0.00070501
39	GO:2000145	BP	regulation of cell motility	39/585	1050/34367	7.78281e-06	0.000714415
45	GO:0010243	BP	response to organonitrogen compound	45/585	1300/34367	8.50518e-06	0.00077408
14	GO:0022408	BP	negative regulation of cell-cell adhesion	14/585	199/34367	9.06608e-06	0.000815539
10	GO:0002718	BP	regulation of cytokine production involved in immune response	10/585	101/34367	9.0751e-06	0.000815539
5	GO:0002719	BP	negative regulation of cytokine production involved in immune response	5/585	18/34367	1.00194e-05	0.00088552
39	GO:0022610	BP	biological adhesion	39/585	1069/34367	1.00673e-05	0.000886084
13	GO:0050871	BP	positive regulation of B cell activation	13/585	175/34367	1.05202e-05	0.000922154
10	GO:0071347	BP	cellular response to interleukin-1	10/585	103/34367	1.08105e-05	0.000943732
17	GO:0022409	BP	positive regulation of cell-cell adhesion	17/585	289/34367	1.1248e-05	0.000977933
62	GO:1902531	BP	regulation of intracellular signal transduction	62/585	2026/34367	1.14799e-05	0.000991486
51	GO:0006928	BP	movement of cell or subcellular component	51/585	1547/34367	1.14966e-05	0.000991486
12	GO:0050671	BP	positive regulation of lymphocyte proliferation	12/585	152/34367	1.24046e-05	0.0010655
51	GO:0031401	BP	positive regulation of protein modification process	51/585	1564/34367	1.25266e-05	0.00107168
5	GO:0002883	BP	regulation of hypersensitivity	5/585	19/34367	1.34075e-05	0.00112537
5	GO:0002863	BP	positive regulation of inflammatory response to antigenic stimulus	5/585	19/34367	1.34075e-05	0.00112537
14	GO:0051896	BP	regulation of protein kinase B signaling	14/585	206/34367	1.34173e-05	0.00112537
12	GO:0032946	BP	positive regulation of mononuclear cell proliferation	12/585	155/34367	1.51113e-05	0.00125759
4	GO:0043383	BP	negative T cell selection	4/585	10/34367	1.60861e-05	0.00133353
12	GO:0051897	BP	positive regulation of protein kinase B signaling	12/585	157/34367	1.71901e-05	0.00141408
18	GO:0019221	BP	cytokine-mediated signaling pathway	18/585	330/34367	1.73764e-05	0.00142393
74	GO:0051049	BP	regulation of transport	74/585	2602/34367	1.75519e-05	0.00143282
27	GO:0040017	BP	positive regulation of locomotion	27/585	639/34367	1.76605e-05	0.00143579
40	GO:0051270	BP	regulation of cellular component movement	40/585	1132/34367	1.77225e-05	0.00143579
20	GO:0048545	BP	response to steroid hormone	20/585	397/34367	1.90986e-05	0.00154144
149	GO:0048523	BP	negative regulation of cellular process	149/585	6293/34367	1.92287e-05	0.00154611
3	GO:2000412	BP	positive regulation of thymocyte migration	3/585	4/34367	1.93802e-05	0.00154666
17	GO:0031960	BP	response to corticosteroid	17/585	302/34367	1.98188e-05	0.00157578
12	GO:0070665	BP	positive regulation of leukocyte proliferation	12/585	160/34367	2.07753e-05	0.00164571
10	GO:0042102	BP	positive regulation of T cell proliferation	10/585	111/34367	2.09212e-05	0.00165115
18	GO:0045765	BP	regulation of angiogenesis	18/585	335/34367	2.12192e-05	0.00165984
6	GO:0002701	BP	negative regulation of production of molecular mediator of immune response	6/585	34/34367	2.12605e-05	0.00165984
13	GO:0045766	BP	positive regulation of angiogenesis	13/585	187/34367	2.13417e-05	0.00165984
13	GO:0042129	BP	regulation of T cell proliferation	13/585	187/34367	2.13417e-05	0.00165984
17	GO:0007162	BP	negative regulation of cell adhesion	17/585	306/34367	2.34322e-05	0.00180276
11	GO:0070555	BP	response to interleukin-1	11/585	137/34367	2.42623e-05	0.00185994
6	GO:0002548	BP	monocyte chemotaxis	6/585	35/34367	2.52916e-05	0.00193192
11	GO:0002443	BP	leukocyte mediated immunity	11/585	139/34367	2.777e-05	0.00209874
24	GO:0009887	BP	animal organ morphogenesis	24/585	547/34367	2.82467e-05	0.00212725
38	GO:0048870	BP	cell motility	38/585	1068/34367	3.01269e-05	0.00226089
35	GO:0019725	BP	cellular homeostasis	35/585	957/34367	3.27453e-05	0.0024488
13	GO:0002708	BP	positive regulation of lymphocyte mediated immunity	13/585	195/34367	3.31166e-05	0.00246794
12	GO:0002698	BP	negative regulation of immune effector process	12/585	168/34367	3.36933e-05	0.00250219
25	GO:0030335	BP	positive regulation of cell migration	25/585	590/34367	3.42623e-05	0.00253565
10	GO:0002449	BP	lymphocyte mediated immunity	10/585	118/34367	3.55802e-05	0.0026241
5	GO:0036336	BP	dendritic cell migration	5/585	23/34367	3.66739e-05	0.00269547
22	GO:0045785	BP	positive regulation of cell adhesion	22/585	485/34367	3.6877e-05	0.00270111
117	GO:0010604	BP	positive regulation of macromolecule metabolic process	117/585	4761/34367	3.74491e-05	0.00273366
15	GO:0051495	BP	positive regulation of cytoskeleton organization	15/585	258/34367	4.16909e-05	0.00301245
10	GO:0050853	BP	B cell receptor signaling pathway	10/585	121/34367	4.41435e-05	0.00316826
10	GO:0001959	BP	regulation of cytokine-mediated signaling pathway	10/585	121/34367	4.41435e-05	0.00316826
5	GO:0032753	BP	positive regulation of interleukin-4 production	5/585	24/34367	4.5678e-05	0.00323497
110	GO:0006950	BP	response to stress	110/585	4420/34367	4.74407e-05	0.00331103
14	GO:0030198	BP	extracellular matrix organization	14/585	231/34367	4.76486e-05	0.00331103
3	GO:2000410	BP	regulation of thymocyte migration	3/585	5/34367	4.78356e-05	0.00331103
3	GO:0002725	BP	negative regulation of T cell cytokine production	3/585	5/34367	4.78356e-05	0.00331103
51	GO:0051094	BP	positive regulation of developmental process	51/585	1643/34367	4.94805e-05	0.00340535
11	GO:0030217	BP	T cell differentiation	11/585	148/34367	4.95168e-05	0.00340535
12	GO:0048872	BP	homeostasis of number of cells	12/585	175/34367	5.02222e-05	0.0034214
92	GO:0065009	BP	regulation of molecular function	92/585	3563/34367	5.03545e-05	0.0034214
8	GO:0002886	BP	regulation of myeloid leukocyte mediated immunity	8/585	77/34367	5.04295e-05	0.0034214
7	GO:0032733	BP	positive regulation of interleukin-10 production	7/585	57/34367	5.05499e-05	0.0034214
14	GO:0043062	BP	extracellular structure organization	14/585	233/34367	5.23108e-05	0.00351831
21	GO:1903706	BP	regulation of hemopoiesis	21/585	462/34367	5.34708e-05	0.00357386
8	GO:1903725	BP	regulation of phospholipid metabolic process	8/585	78/34367	5.53645e-05	0.00367355
13	GO:1904018	BP	positive regulation of vasculature development	13/585	205/34367	5.55221e-05	0.00367355
6	GO:0033628	BP	regulation of cell adhesion mediated by integrin	6/585	40/34367	5.56494e-05	0.00367355
5	GO:0002864	BP	regulation of acute inflammatory response to antigenic stimulus	5/585	25/34367	5.63004e-05	0.00370508
7	GO:1903727	BP	positive regulation of phospholipid metabolic process	7/585	58/34367	5.66516e-05	0.00371608
57	GO:0044093	BP	positive regulation of molecular function	57/585	1928/34367	5.68149e-05	0.00371608
9	GO:0002526	BP	acute inflammatory response	9/585	101/34367	5.87467e-05	0.00383072
9	GO:0032729	BP	positive regulation of interferon-gamma production	9/585	102/34367	6.34729e-05	0.00412632
18	GO:1901342	BP	regulation of vasculature development	18/585	365/34367	6.46886e-05	0.00419261
15	GO:0051384	BP	response to glucocorticoid	15/585	270/34367	6.97746e-05	0.004495
26	GO:0051272	BP	positive regulation of cellular component movement	26/585	648/34367	7.25788e-05	0.00460943
4	GO:0002885	BP	positive regulation of hypersensitivity	4/585	14/34367	7.26285e-05	0.00460943
4	GO:0043368	BP	positive T cell selection	4/585	14/34367	7.26285e-05	0.00460943
4	GO:0002430	BP	complement receptor mediated signaling pathway	4/585	14/34367	7.26285e-05	0.00460943
6	GO:0071674	BP	mononuclear cell migration	6/585	42/34367	7.38951e-05	0.00467594
43	GO:0009968	BP	negative regulation of signal transduction	43/585	1331/34367	7.83713e-05	0.00491957
7	GO:1902622	BP	regulation of neutrophil migration	7/585	61/34367	7.86654e-05	0.00491957
7	GO:0048168	BP	regulation of neuronal synaptic plasticity	7/585	61/34367	7.86654e-05	0.00491957
5	GO:0070328	BP	triglyceride homeostasis	5/585	27/34367	8.31768e-05	0.00515648
5	GO:0055090	BP	acylglycerol homeostasis	5/585	27/34367	8.31768e-05	0.00515648
27	GO:0009617	BP	response to bacterium	27/585	699/34367	8.66382e-05	0.00535554
10	GO:0002832	BP	negative regulation of response to biotic stimulus	10/585	132/34367	9.21976e-05	0.00568277
14	GO:0050920	BP	regulation of chemotaxis	14/585	246/34367	9.35312e-05	0.00573194
13	GO:1902905	BP	positive regulation of supramolecular fiber organization	13/585	216/34367	9.43948e-05	0.0057394
3	GO:0034382	BP	chylomicron remnant clearance	3/585	6/34367	9.4458e-05	0.0057394
3	GO:0071830	BP	triglyceride-rich lipoprotein particle clearance	3/585	6/34367	9.4458e-05	0.0057394
4	GO:0002710	BP	negative regulation of T cell mediated immunity	4/585	15/34367	9.77067e-05	0.00587009
25	GO:2000147	BP	positive regulation of cell motility	25/585	621/34367	9.89086e-05	0.00592565
16	GO:0042110	BP	T cell activation	16/585	311/34367	9.98466e-05	0.00596514
18	GO:0050878	BP	regulation of body fluid levels	18/585	378/34367	0.000100671	0.00599762
8	GO:0045824	BP	negative regulation of innate immune response	8/585	85/34367	0.000102424	0.00608496
10	GO:0060759	BP	regulation of response to cytokine stimulus	10/585	134/34367	0.000104528	0.00617582
7	GO:0042108	BP	positive regulation of cytokine biosynthetic process	7/585	64/34367	0.0001072	0.00631625
13	GO:0030100	BP	regulation of endocytosis	13/585	219/34367	0.000108407	0.00636065
14	GO:0002685	BP	regulation of leukocyte migration	14/585	250/34367	0.000110898	0.00644536
14	GO:0002822	BP	regulation of adaptive immune response based on somatic recombination of immune receptors built from immunoglobulin superfamily domains	14/585	250/34367	0.000110898	0.00644536
11	GO:0050921	BP	positive regulation of chemotaxis	11/585	162/34367	0.000111862	0.00648374
119	GO:0048856	BP	anatomical structure development	119/585	4997/34367	0.000115593	0.00666386
116	GO:0042221	BP	response to chemical	116/585	4833/34367	0.000116268	0.00668479
22	GO:0043434	BP	response to peptide hormone	22/585	527/34367	0.000123359	0.00705458
13	GO:0050866	BP	negative regulation of cell activation	13/585	222/34367	0.00012418	0.00708257
12	GO:0002824	BP	positive regulation of adaptive immune response based on somatic recombination of immune receptors built from immunoglobulin superfamily domains	12/585	193/34367	0.000128104	0.00728693
4	GO:0002866	BP	positive regulation of acute inflammatory response to antigenic stimulus	4/585	16/34367	0.000128524	0.00729145
9	GO:0030838	BP	positive regulation of actin filament polymerization	9/585	112/34367	0.000131081	0.00741683
25	GO:0043410	BP	positive regulation of MAPK cascade	25/585	639/34367	0.000136739	0.00771654
5	GO:0032673	BP	regulation of interleukin-4 production	5/585	30/34367	0.000140771	0.00788171
5	GO:0051354	BP	negative regulation of oxidoreductase activity	5/585	30/34367	0.000140771	0.00788171
63	GO:0051247	BP	positive regulation of protein metabolic process	63/585	2280/34367	0.000150055	0.00835773
7	GO:0046635	BP	positive regulation of alpha-beta T cell activation	7/585	68/34367	0.000157785	0.00874113
6	GO:0090022	BP	regulation of neutrophil chemotaxis	6/585	48/34367	0.000158573	0.00874113
6	GO:0072524	BP	pyridine-containing compound metabolic process	6/585	48/34367	0.000158573	0.00874113
3	GO:0001788	BP	antibody-dependent cellular cytotoxicity	3/585	7/34367	0.000163207	0.00888212
3	GO:0002445	BP	type II hypersensitivity	3/585	7/34367	0.000163207	0.00888212
3	GO:0001812	BP	positive regulation of type I hypersensitivity	3/585	7/34367	0.000163207	0.00888212
3	GO:0001794	BP	type IIa hypersensitivity	3/585	7/34367	0.000163207	0.00888212
3	GO:0070948	BP	regulation of neutrophil mediated cytotoxicity	3/585	7/34367	0.000163207	0.00888212
4	GO:0032693	BP	negative regulation of interleukin-10 production	4/585	17/34367	0.000165812	0.00895412
4	GO:0010820	BP	positive regulation of T cell chemotaxis	4/585	17/34367	0.000165812	0.00895412
4	GO:0046641	BP	positive regulation of alpha-beta T cell proliferation	4/585	17/34367	0.000165812	0.00895412
7	GO:0071675	BP	regulation of mononuclear cell migration	7/585	69/34367	0.000173051	0.00929956
14	GO:0008037	BP	cell recognition	14/585	261/34367	0.00017381	0.0093169
6	GO:0002675	BP	positive regulation of acute inflammatory response	6/585	49/34367	0.000178122	0.00950044
10	GO:0019722	BP	calcium-mediated signaling	10/585	143/34367	0.000178728	0.00950903
98	GO:0051173	BP	positive regulation of nitrogen compound metabolic process	98/585	3980/34367	0.00019073	0.0101224
6	GO:1902624	BP	positive regulation of neutrophil migration	6/585	50/34367	0.000199526	0.0105369
4	GO:0140131	BP	positive regulation of lymphocyte chemotaxis	4/585	18/34367	0.000210324	0.0110526
4	GO:0010819	BP	regulation of T cell chemotaxis	4/585	18/34367	0.000210324	0.0110526
36	GO:0022603	BP	regulation of anatomical structure morphogenesis	36/585	1104/34367	0.000212692	0.0111496
10	GO:0002688	BP	regulation of leukocyte chemotaxis	10/585	147/34367	0.000223722	0.0116707
5	GO:0032743	BP	positive regulation of interleukin-2 production	5/585	33/34367	0.000224792	0.0116979
46	GO:0010648	BP	negative regulation of cell communication	46/585	1529/34367	0.000231054	0.0119656
46	GO:0023057	BP	negative regulation of signaling	46/585	1533/34367	0.000236666	0.0122266
18	GO:0051090	BP	regulation of DNA-binding transcription factor activity	18/585	406/34367	0.000242524	0.0124991
30	GO:0043408	BP	regulation of MAPK cascade	30/585	861/34367	0.000246062	0.0126509
24	GO:1901652	BP	response to peptide	24/585	628/34367	0.000251378	0.0128932
12	GO:0002821	BP	positive regulation of adaptive immune response	12/585	208/34367	0.000256664	0.0130983
3	GO:0001810	BP	regulation of type I hypersensitivity	3/585	8/34367	0.000257825	0.0130983
5	GO:0032715	BP	negative regulation of interleukin-6 production	5/585	34/34367	0.000259883	0.0131715
44	GO:0043085	BP	positive regulation of catalytic activity	44/585	1460/34367	0.00026374	0.0133354
27	GO:0008285	BP	negative regulation of cell population proliferation	27/585	746/34367	0.000265728	0.0134042
14	GO:0002819	BP	regulation of adaptive immune response	14/585	273/34367	0.000275488	0.0138625
6	GO:0001960	BP	negative regulation of cytokine-mediated signaling pathway	6/585	53/34367	0.00027611	0.0138625
9	GO:2000106	BP	regulation of leukocyte apoptotic process	9/585	124/34367	0.000282905	0.0141373
2	GO:1905041	BP	regulation of epithelium regeneration	2/585	2/34367	0.000289266	0.0142226
2	GO:0070165	BP	positive regulation of adiponectin secretion	2/585	2/34367	0.000289266	0.0142226
2	GO:2000307	BP	regulation of tumor necrosis factor (ligand) superfamily member 11 production	2/585	2/34367	0.000289266	0.0142226
2	GO:0060697	BP	positive regulation of phospholipid catabolic process	2/585	2/34367	0.000289266	0.0142226
2	GO:2000418	BP	positive regulation of eosinophil migration	2/585	2/34367	0.000289266	0.0142226
24	GO:0044089	BP	positive regulation of cellular component biogenesis	24/585	636/34367	0.000295894	0.0145151
47	GO:0051050	BP	positive regulation of transport	47/585	1587/34367	0.000299587	0.0146626
17	GO:0050678	BP	regulation of epithelial cell proliferation	17/585	378/34367	0.000303297	0.0148103
15	GO:0001525	BP	angiogenesis	15/585	310/34367	0.000314686	0.0152966
81	GO:0010628	BP	positive regulation of gene expression	81/585	3203/34367	0.000316968	0.0153726
9	GO:0048259	BP	regulation of receptor-mediated endocytosis	9/585	126/34367	0.000318644	0.0154189
4	GO:0002407	BP	dendritic cell chemotaxis	4/585	20/34367	0.000324137	0.0156493
10	GO:0001936	BP	regulation of endothelial cell proliferation	10/585	154/34367	0.000325288	0.0156695
10	GO:0001910	BP	regulation of leukocyte mediated cytotoxicity	10/585	155/34367	0.000342527	0.0164259
15	GO:0006869	BP	lipid transport	15/585	315/34367	0.000372424	0.0177799
3	GO:0045060	BP	negative thymic T cell selection	3/585	9/34367	0.000381846	0.0181085
3	GO:0002524	BP	hypersensitivity	3/585	9/34367	0.000381846	0.0181085
5	GO:0032757	BP	positive regulation of interleukin-8 production	5/585	37/34367	0.000390377	0.0184721
4	GO:0045780	BP	positive regulation of bone resorption	4/585	21/34367	0.000395038	0.0186103
4	GO:0046852	BP	positive regulation of bone remodeling	4/585	21/34367	0.000395038	0.0186103
6	GO:0002888	BP	positive regulation of myeloid leukocyte mediated immunity	6/585	57/34367	0.000412119	0.0193723
145	GO:0007165	BP	signal transduction	145/585	6516/34367	0.000435417	0.0204226
5	GO:0043552	BP	positive regulation of phosphatidylinositol 3-kinase activity	5/585	38/34367	0.000443284	0.0207461
6	GO:0060761	BP	negative regulation of response to cytokine stimulus	6/585	58/34367	0.000453135	0.0211147
8	GO:0006910	BP	phagocytosis, recognition	8/585	106/34367	0.000470441	0.0218308
4	GO:0035987	BP	endodermal cell differentiation	4/585	22/34367	0.000476355	0.0220049
6	GO:0032963	BP	collagen metabolic process	6/585	59/34367	0.000497262	0.0229212
9	GO:0055067	BP	monovalent inorganic cation homeostasis	9/585	134/34367	0.000500983	0.0230135
5	GO:0045124	BP	regulation of bone resorption	5/585	39/34367	0.000501415	0.0230135
15	GO:1902105	BP	regulation of leukocyte differentiation	15/585	325/34367	0.000515587	0.0234625
322	GO:0050794	BP	regulation of cellular process	322/585	16471/34367	0.00052588	0.0238801
3	GO:0002455	BP	humoral immune response mediated by circulating immunoglobulin	3/585	10/34367	0.000538601	0.0239992
3	GO:0042436	BP	indole-containing compound catabolic process	3/585	10/34367	0.000538601	0.0239992
3	GO:0046218	BP	indolalkylamine catabolic process	3/585	10/34367	0.000538601	0.0239992
3	GO:0006569	BP	tryptophan catabolic process	3/585	10/34367	0.000538601	0.0239992
3	GO:0002858	BP	regulation of natural killer cell mediated cytotoxicity directed against tumor cell target	3/585	10/34367	0.000538601	0.0239992
6	GO:0032677	BP	regulation of interleukin-8 production	6/585	60/34367	0.000544662	0.0242188
9	GO:0009063	BP	cellular amino acid catabolic process	9/585	136/34367	0.000557922	0.0247569
4	GO:1901623	BP	regulation of lymphocyte chemotaxis	4/585	23/34367	0.00056892	0.0251927
8	GO:0002460	BP	adaptive immune response based on somatic recombination of immune receptors built from immunoglobulin superfamily domains	8/585	110/34367	0.000602482	0.0265688
13	GO:0031334	BP	positive regulation of protein-containing complex assembly	13/585	263/34367	0.000635179	0.0278957
6	GO:2000404	BP	regulation of T cell migration	6/585	62/34367	0.000649938	0.0284511
41	GO:0014070	BP	response to organic cyclic compound	41/585	1391/34367	0.000659834	0.0288011
48	GO:1901698	BP	response to nitrogen compound	48/585	1692/34367	0.000664019	0.0289247
4	GO:0085029	BP	extracellular matrix assembly	4/585	24/34367	0.000673568	0.0291625
4	GO:0016064	BP	immunoglobulin mediated immune response	4/585	24/34367	0.000673568	0.0291625
4	GO:0002438	BP	acute inflammatory response to antigenic stimulus	4/585	24/34367	0.000673568	0.0291625
99	GO:0010033	BP	response to organic substance	99/585	4171/34367	0.00068168	0.0294541
17	GO:0032956	BP	regulation of actin cytoskeleton organization	17/585	407/34367	0.000698121	0.0301037
48	GO:0009653	BP	anatomical structure morphogenesis	48/585	1703/34367	0.000699607	0.0301071
5	GO:0090218	BP	positive regulation of lipid kinase activity	5/585	42/34367	0.000710436	0.030329
5	GO:0090023	BP	positive regulation of neutrophil chemotaxis	5/585	42/34367	0.000710436	0.030329
5	GO:0043551	BP	regulation of phosphatidylinositol 3-kinase activity	5/585	42/34367	0.000710436	0.030329
8	GO:0015850	BP	organic hydroxy compound transport	8/585	113/34367	0.000719938	0.0305458
8	GO:0002690	BP	positive regulation of leukocyte chemotaxis	8/585	113/34367	0.000719938	0.0305458
3	GO:2000510	BP	positive regulation of dendritic cell chemotaxis	3/585	11/34367	0.000731225	0.0305458
3	GO:0002894	BP	positive regulation of type II hypersensitivity	3/585	11/34367	0.000731225	0.0305458
3	GO:0002892	BP	regulation of type II hypersensitivity	3/585	11/34367	0.000731225	0.0305458
3	GO:0002855	BP	regulation of natural killer cell mediated immune response to tumor cell	3/585	11/34367	0.000731225	0.0305458
3	GO:0010623	BP	programmed cell death involved in cell development	3/585	11/34367	0.000731225	0.0305458
3	GO:0001798	BP	positive regulation of type IIa hypersensitivity	3/585	11/34367	0.000731225	0.0305458
3	GO:0001796	BP	regulation of type IIa hypersensitivity	3/585	11/34367	0.000731225	0.0305458
3	GO:0045059	BP	positive thymic T cell selection	3/585	11/34367	0.000731225	0.0305458
58	GO:0032270	BP	positive regulation of cellular protein metabolic process	58/585	2160/34367	0.000739859	0.0308462
9	GO:0001952	BP	regulation of cell-matrix adhesion	9/585	142/34367	0.000761325	0.0316794
6	GO:0061045	BP	negative regulation of wound healing	6/585	64/34367	0.000770322	0.0319915
11	GO:0002695	BP	negative regulation of leukocyte activation	11/585	203/34367	0.00077203	0.0320004
26	GO:0051345	BP	positive regulation of hydrolase activity	26/585	747/34367	0.000776555	0.0321256
4	GO:0002827	BP	positive regulation of T-helper 1 type immune response	4/585	25/34367	0.000791143	0.0324205
4	GO:0032930	BP	positive regulation of superoxide anion generation	4/585	25/34367	0.000791143	0.0324205
5	GO:0071624	BP	positive regulation of granulocyte chemotaxis	5/585	43/34367	0.000792776	0.0324205
5	GO:1900449	BP	regulation of glutamate receptor signaling pathway	5/585	43/34367	0.000792776	0.0324205
5	GO:0010518	BP	positive regulation of phospholipase activity	5/585	43/34367	0.000792776	0.0324205
12	GO:0050730	BP	regulation of peptidyl-tyrosine phosphorylation	12/585	238/34367	0.000853562	0.0342361
12	GO:0010810	BP	regulation of cell-substrate adhesion	12/585	238/34367	0.000853562	0.0342361
8	GO:0071384	BP	cellular response to corticosteroid stimulus	8/585	116/34367	0.00085516	0.0342361
2	GO:2000097	BP	regulation of smooth muscle cell-matrix adhesion	2/585	3/34367	0.000857985	0.0342361
2	GO:2000522	BP	positive regulation of immunological synapse formation	2/585	3/34367	0.000857985	0.0342361
2	GO:0070953	BP	regulation of neutrophil mediated killing of fungus	2/585	3/34367	0.000857985	0.0342361
2	GO:0019805	BP	quinolinate biosynthetic process	2/585	3/34367	0.000857985	0.0342361
2	GO:0002322	BP	B cell proliferation involved in immune response	2/585	3/34367	0.000857985	0.0342361
2	GO:2000860	BP	positive regulation of aldosterone secretion	2/585	3/34367	0.000857985	0.0342361
2	GO:2000857	BP	positive regulation of mineralocorticoid secretion	2/585	3/34367	0.000857985	0.0342361
2	GO:0070960	BP	positive regulation of neutrophil mediated cytotoxicity	2/585	3/34367	0.000857985	0.0342361
2	GO:0070965	BP	positive regulation of neutrophil mediated killing of fungus	2/585	3/34367	0.000857985	0.0342361
2	GO:0070961	BP	positive regulation of neutrophil mediated killing of symbiont cell	2/585	3/34367	0.000857985	0.0342361
13	GO:1903555	BP	regulation of tumor necrosis factor superfamily cytokine production	13/585	272/34367	0.000866122	0.0344965
7	GO:0031214	BP	biomineral tissue development	7/585	90/34367	0.000882405	0.0349498
7	GO:0110148	BP	biomineralization	7/585	90/34367	0.000882405	0.0349498
8	GO:0002702	BP	positive regulation of production of molecular mediator of immune response	8/585	117/34367	0.000904505	0.0357589
10	GO:0051250	BP	negative regulation of lymphocyte activation	10/585	176/34367	0.000922834	0.0364162
3	GO:2000508	BP	regulation of dendritic cell chemotaxis	3/585	12/34367	0.000962665	0.0378483
11	GO:0045834	BP	positive regulation of lipid metabolic process	11/585	209/34367	0.000979323	0.0384326
13	GO:0007584	BP	response to nutrient	13/585	276/34367	0.000989361	0.0387554
7	GO:0050764	BP	regulation of phagocytosis	7/585	92/34367	0.00100503	0.0392972
8	GO:1901606	BP	alpha-amino acid catabolic process	8/585	119/34367	0.00101004	0.039421
8	GO:0001816	BP	cytokine production	8/585	120/34367	0.00106638	0.041544
4	GO:0032928	BP	regulation of superoxide anion generation	4/585	27/34367	0.00106846	0.0415494
5	GO:2000406	BP	positive regulation of T cell migration	5/585	46/34367	0.00108269	0.0418744
11	GO:0050679	BP	positive regulation of epithelial cell proliferation	11/585	212/34367	0.00109905	0.0423541
9	GO:0032273	BP	positive regulation of protein polymerization	9/585	150/34367	0.0011226	0.0431838
10	GO:0002687	BP	positive regulation of leukocyte migration	10/585	181/34367	0.00114132	0.0438251
6	GO:0002637	BP	regulation of immunoglobulin production	6/585	69/34367	0.00114681	0.0438782
6	GO:0050766	BP	positive regulation of phagocytosis	6/585	69/34367	0.00114681	0.0438782
14	GO:0110053	BP	regulation of actin filament organization	14/585	316/34367	0.00115674	0.0441792
8	GO:0001912	BP	positive regulation of leukocyte mediated cytotoxicity	8/585	122/34367	0.00118657	0.0452378
95	GO:0051246	BP	regulation of protein metabolic process	95/585	4051/34367	0.00119287	0.0453905
5	GO:0046850	BP	regulation of bone remodeling	5/585	47/34367	0.00119482	0.0453905
4	GO:0002724	BP	regulation of T cell cytokine production	4/585	28/34367	0.00122989	0.0463991
4	GO:0034105	BP	positive regulation of tissue remodeling	4/585	28/34367	0.00122989	0.0463991
3	GO:0045072	BP	regulation of interferon-gamma biosynthetic process	3/585	13/34367	0.00123569	0.0463991
3	GO:2000547	BP	regulation of dendritic cell dendrite assembly	3/585	13/34367	0.00123569	0.0463991
6	GO:0001776	BP	leukocyte homeostasis	6/585	70/34367	0.00123656	0.0463991
6	GO:0050994	BP	regulation of lipid catabolic process	6/585	70/34367	0.00123656	0.0463991
8	GO:0061041	BP	regulation of wound healing	8/585	123/34367	0.00125059	0.0468435
12	GO:0043122	BP	regulation of I-kappaB kinase/NF-kappaB signaling	12/585	249/34367	0.00125799	0.0470384
14	GO:0071216	BP	cellular response to biotic stimulus	14/585	319/34367	0.0012646	0.0472028
38	GO:1901701	BP	cellular response to oxygen-containing compound	38/585	1285/34367	0.00126709	0.0472136
11	GO:0048167	BP	regulation of synaptic plasticity	11/585	216/34367	0.00127722	0.047508
5	GO:0030301	BP	cholesterol transport	5/585	48/34367	0.00131532	0.0488403
11	GO:0046683	BP	response to organophosphorus	11/585	217/34367	0.00132528	0.0491249
8	GO:0050868	BP	negative regulation of T cell activation	8/585	125/34367	0.00138686	0.0510538
4	GO:0090208	BP	positive regulation of triglyceride metabolic process	4/585	29/34367	0.00140764	0.0517296
9	GO:0050728	BP	negative regulation of inflammatory response	9/585	155/34367	0.00141131	0.0517755
6	GO:0002715	BP	regulation of natural killer cell mediated immunity	6/585	72/34367	0.00143207	0.0524472
5	GO:0015918	BP	sterol transport	5/585	49/34367	0.00144454	0.0527234
5	GO:2000403	BP	positive regulation of lymphocyte migration	5/585	49/34367	0.00144454	0.0527234
8	GO:0071383	BP	cellular response to steroid hormone stimulus	8/585	126/34367	0.00145929	0.0531707
9	GO:0007601	BP	visual perception	9/585	157/34367	0.00154231	0.0557268
7	GO:0046634	BP	regulation of alpha-beta T cell activation	7/585	99/34367	0.00154291	0.0557268
3	GO:0048302	BP	regulation of isotype switching to IgG isotypes	3/585	14/34367	0.00155289	0.0557268
3	GO:0006586	BP	indolalkylamine metabolic process	3/585	14/34367	0.00155289	0.0557268
3	GO:0006968	BP	cellular defense response	3/585	14/34367	0.00155289	0.0557268
3	GO:0006568	BP	tryptophan metabolic process	3/585	14/34367	0.00155289	0.0557268
8	GO:0051282	BP	regulation of sequestering of calcium ion	8/585	128/34367	0.00161312	0.0575983
6	GO:2000401	BP	regulation of lymphocyte migration	6/585	74/34367	0.00165029	0.0581517
6	GO:0002437	BP	inflammatory response to antigenic stimulus	6/585	74/34367	0.00165029	0.0581517
2	GO:0002669	BP	positive regulation of T cell anergy	2/585	4/34367	0.00169659	0.0581517
2	GO:0014045	BP	establishment of endothelial blood-brain barrier	2/585	4/34367	0.00169659	0.0581517
2	GO:0061031	BP	endodermal digestive tract morphogenesis	2/585	4/34367	0.00169659	0.0581517
2	GO:0090493	BP	catecholamine uptake	2/585	4/34367	0.00169659	0.0581517
2	GO:0002913	BP	positive regulation of lymphocyte anergy	2/585	4/34367	0.00169659	0.0581517
2	GO:0090494	BP	dopamine uptake	2/585	4/34367	0.00169659	0.0581517
2	GO:0060331	BP	negative regulation of response to interferon-gamma	2/585	4/34367	0.00169659	0.0581517
2	GO:0060336	BP	negative regulation of interferon-gamma-mediated signaling pathway	2/585	4/34367	0.00169659	0.0581517
2	GO:2000556	BP	positive regulation of T-helper 1 cell cytokine production	2/585	4/34367	0.00169659	0.0581517
2	GO:2000554	BP	regulation of T-helper 1 cell cytokine production	2/585	4/34367	0.00169659	0.0581517
2	GO:0045082	BP	positive regulation of interleukin-10 biosynthetic process	2/585	4/34367	0.00169659	0.0581517
2	GO:0034014	BP	response to triglyceride	2/585	4/34367	0.00169659	0.0581517
2	GO:0070949	BP	regulation of neutrophil mediated killing of symbiont cell	2/585	4/34367	0.00169659	0.0581517
2	GO:0010455	BP	positive regulation of cell fate commitment	2/585	4/34367	0.00169659	0.0581517
2	GO:0045409	BP	negative regulation of interleukin-6 biosynthetic process	2/585	4/34367	0.00169659	0.0581517
2	GO:2000416	BP	regulation of eosinophil migration	2/585	4/34367	0.00169659	0.0581517
2	GO:0001923	BP	B-1 B cell differentiation	2/585	4/34367	0.00169659	0.0581517
5	GO:0010517	BP	regulation of phospholipase activity	5/585	51/34367	0.0017307	0.059226
8	GO:0016525	BP	negative regulation of angiogenesis	8/585	130/34367	0.00177951	0.0607021
22	GO:0071417	BP	cellular response to organonitrogen compound	22/585	640/34367	0.00182585	0.0620723
11	GO:1903708	BP	positive regulation of hemopoiesis	11/585	226/34367	0.00182839	0.0620723
9	GO:0050953	BP	sensory perception of light stimulus	9/585	161/34367	0.00183358	0.06215
67	GO:0050790	BP	regulation of catalytic activity	67/585	2699/34367	0.0018647	0.0630048
8	GO:0045667	BP	regulation of osteoblast differentiation	8/585	131/34367	0.00186764	0.0630048
18	GO:0042742	BP	defense response to bacterium	18/585	479/34367	0.00187874	0.0632796
56	GO:0045595	BP	regulation of cell differentiation	56/585	2166/34367	0.0019125	0.064254
3	GO:0007512	BP	adult heart development	3/585	15/34367	0.00191668	0.064254
8	GO:2000181	BP	negative regulation of blood vessel morphogenesis	8/585	132/34367	0.00195917	0.0653708
21	GO:0060627	BP	regulation of vesicle-mediated transport	21/585	599/34367	0.00199544	0.0664773
6	GO:0034121	BP	regulation of toll-like receptor signaling pathway	6/585	77/34367	0.00202384	0.0672141
6	GO:0071622	BP	regulation of granulocyte chemotaxis	6/585	77/34367	0.00202384	0.0672141
4	GO:0048535	BP	lymph node development	4/585	32/34367	0.00204716	0.0678719
5	GO:0099601	BP	regulation of neurotransmitter receptor activity	5/585	53/34367	0.00205634	0.0678719
5	GO:0010559	BP	regulation of glycoprotein biosynthetic process	5/585	53/34367	0.00205634	0.0678719
5	GO:0033003	BP	regulation of mast cell activation	5/585	53/34367	0.00205634	0.0678719
35	GO:0051093	BP	negative regulation of developmental process	35/585	1204/34367	0.00209223	0.068844
9	GO:0050731	BP	positive regulation of peptidyl-tyrosine phosphorylation	9/585	165/34367	0.00216725	0.071203
5	GO:0050710	BP	negative regulation of cytokine secretion	5/585	54/34367	0.00223493	0.0733138
4	GO:0071827	BP	plasma lipoprotein particle organization	4/585	33/34367	0.00229852	0.0744843
4	GO:0033005	BP	positive regulation of mast cell activation	4/585	33/34367	0.00229852	0.0744843
4	GO:0002444	BP	myeloid leukocyte mediated immunity	4/585	33/34367	0.00229852	0.0744843
10	GO:0045619	BP	regulation of lymphocyte differentiation	10/585	199/34367	0.00230297	0.0744843
6	GO:1903035	BP	negative regulation of response to wounding	6/585	79/34367	0.00230616	0.0744843
6	GO:0051341	BP	regulation of oxidoreductase activity	6/585	79/34367	0.00230616	0.0744843
17	GO:0032970	BP	regulation of actin filament-based process	17/585	446/34367	0.00231474	0.0744843
3	GO:0071636	BP	positive regulation of transforming growth factor beta production	3/585	16/34367	0.00232934	0.0744843
3	GO:0002606	BP	positive regulation of dendritic cell antigen processing and presentation	3/585	16/34367	0.00232934	0.0744843
3	GO:0002507	BP	tolerance induction	3/585	16/34367	0.00232934	0.0744843
3	GO:1903587	BP	regulation of blood vessel endothelial cell proliferation involved in sprouting angiogenesis	3/585	16/34367	0.00232934	0.0744843
13	GO:0030336	BP	negative regulation of cell migration	13/585	304/34367	0.00232981	0.0744843
12	GO:0032680	BP	regulation of tumor necrosis factor production	12/585	269/34367	0.00239636	0.0762697
5	GO:0046632	BP	alpha-beta T cell differentiation	5/585	55/34367	0.00242454	0.0770169
25	GO:0009888	BP	tissue development	25/585	759/34367	0.00242703	0.0770169
7	GO:0001938	BP	positive regulation of endothelial cell proliferation	7/585	108/34367	0.00253679	0.0802618
7	GO:2000379	BP	positive regulation of reactive oxygen species metabolic process	7/585	108/34367	0.00253679	0.0802618
4	GO:0002825	BP	regulation of T-helper 1 type immune response	4/585	34/34367	0.00257033	0.0809636
4	GO:0046640	BP	regulation of alpha-beta T cell proliferation	4/585	34/34367	0.00257033	0.0809636
4	GO:0090322	BP	regulation of superoxide metabolic process	4/585	34/34367	0.00257033	0.0809636
20	GO:0042493	BP	response to drug	20/585	568/34367	0.00257464	0.08098
5	GO:1903018	BP	regulation of glycoprotein metabolic process	5/585	56/34367	0.00262557	0.0824605
10	GO:0002790	BP	peptide secretion	10/585	203/34367	0.00265933	0.0833985
11	GO:0008064	BP	regulation of actin polymerization or depolymerization	11/585	238/34367	0.00273092	0.0850579
3	GO:0045408	BP	regulation of interleukin-6 biosynthetic process	3/585	17/34367	0.00279295	0.0850579
2	GO:0034384	BP	high-density lipoprotein particle clearance	2/585	5/34367	0.00279576	0.0850579
2	GO:0019677	BP	NAD catabolic process	2/585	5/34367	0.00279576	0.0850579
2	GO:0099624	BP	atrial cardiac muscle cell membrane repolarization	2/585	5/34367	0.00279576	0.0850579
2	GO:2000529	BP	positive regulation of myeloid dendritic cell chemotaxis	2/585	5/34367	0.00279576	0.0850579
2	GO:2000548	BP	negative regulation of dendritic cell dendrite assembly	2/585	5/34367	0.00279576	0.0850579
2	GO:1905832	BP	positive regulation of spindle assembly	2/585	5/34367	0.00279576	0.0850579
2	GO:0002238	BP	response to molecule of fungal origin	2/585	5/34367	0.00279576	0.0850579
2	GO:1900150	BP	regulation of defense response to fungus	2/585	5/34367	0.00279576	0.0850579
2	GO:0010915	BP	regulation of very-low-density lipoprotein particle clearance	2/585	5/34367	0.00279576	0.0850579
2	GO:0010916	BP	negative regulation of very-low-density lipoprotein particle clearance	2/585	5/34367	0.00279576	0.0850579
2	GO:0045066	BP	regulatory T cell differentiation	2/585	5/34367	0.00279576	0.0850579
2	GO:0010727	BP	negative regulation of hydrogen peroxide metabolic process	2/585	5/34367	0.00279576	0.0850579
2	GO:0010533	BP	regulation of activation of Janus kinase activity	2/585	5/34367	0.00279576	0.0850579
2	GO:0098914	BP	membrane repolarization during atrial cardiac muscle cell action potential	2/585	5/34367	0.00279576	0.0850579
2	GO:2000527	BP	regulation of myeloid dendritic cell chemotaxis	2/585	5/34367	0.00279576	0.0850579
11	GO:0030832	BP	regulation of actin filament length	11/585	239/34367	0.00281997	0.0854717
5	GO:0002260	BP	lymphocyte homeostasis	5/585	57/34367	0.0028384	0.0857453
4	GO:0045806	BP	negative regulation of endocytosis	4/585	35/34367	0.00286341	0.0862573
17	GO:0097305	BP	response to alcohol	17/585	460/34367	0.00291853	0.0876707
8	GO:1901343	BP	negative regulation of vasculature development	8/585	141/34367	0.00295156	0.088386
8	GO:0001503	BP	ossification	8/585	141/34367	0.00295156	0.088386
350	GO:0065007	BP	biological regulation	350/585	18454/34367	0.00295749	0.088386
7	GO:0071385	BP	cellular response to glucocorticoid stimulus	7/585	111/34367	0.00295887	0.088386
9	GO:1903707	BP	negative regulation of hemopoiesis	9/585	173/34367	0.00297894	0.0888612
9	GO:0043433	BP	negative regulation of DNA-binding transcription factor activity	9/585	174/34367	0.0030953	0.0920754
4	GO:0046496	BP	nicotinamide nucleotide metabolic process	4/585	36/34367	0.00317854	0.0941999
4	GO:0019362	BP	pyridine nucleotide metabolic process	4/585	36/34367	0.00317854	0.0941999
7	GO:0050852	BP	T cell receptor signaling pathway	7/585	113/34367	0.00326876	0.096042
19	GO:0043254	BP	regulation of protein-containing complex assembly	19/585	534/34367	0.0032735	0.096042
5	GO:0043550	BP	regulation of lipid kinase activity	5/585	59/34367	0.00330103	0.096042
3	GO:2000311	BP	regulation of AMPA receptor activity	3/585	18/34367	0.00330947	0.096042
3	GO:0032674	BP	regulation of interleukin-5 production	3/585	18/34367	0.00330947	0.096042
3	GO:0071498	BP	cellular response to fluid shear stress	3/585	18/34367	0.00330947	0.096042
3	GO:0002643	BP	regulation of tolerance induction	3/585	18/34367	0.00330947	0.096042
3	GO:0001767	BP	establishment of lymphocyte polarity	3/585	18/34367	0.00330947	0.096042
3	GO:0001768	BP	establishment of T cell polarity	3/585	18/34367	0.00330947	0.096042
3	GO:0050862	BP	positive regulation of T cell receptor signaling pathway	3/585	18/34367	0.00330947	0.096042
3	GO:0002604	BP	regulation of dendritic cell antigen processing and presentation	3/585	18/34367	0.00330947	0.096042
3	GO:0010310	BP	regulation of hydrogen peroxide metabolic process	3/585	18/34367	0.00330947	0.096042
3	GO:0033630	BP	positive regulation of cell adhesion mediated by integrin	3/585	18/34367	0.00330947	0.096042
3	GO:0010896	BP	regulation of triglyceride catabolic process	3/585	18/34367	0.00330947	0.096042
8	GO:0046651	BP	lymphocyte proliferation	8/585	144/34367	0.00335732	0.097167
8	GO:0032943	BP	mononuclear cell proliferation	8/585	144/34367	0.00335732	0.097167
16	GO:1902903	BP	regulation of supramolecular fiber organization	16/585	423/34367	0.00337007	0.0974043
11	GO:0014074	BP	response to purine-containing compound	11/585	246/34367	0.00351091	0.100837
4	GO:0010759	BP	positive regulation of macrophage chemotaxis	4/585	37/34367	0.0035165	0.100837
4	GO:0071825	BP	protein-lipid complex subunit organization	4/585	37/34367	0.0035165	0.100837
4	GO:0034123	BP	positive regulation of toll-like receptor signaling pathway	4/585	37/34367	0.0035165	0.100837
19	GO:0098609	BP	cell-cell adhesion	19/585	541/34367	0.00351712	0.100837
6	GO:2000107	BP	negative regulation of leukocyte apoptotic process	6/585	86/34367	0.00353168	0.100983
6	GO:0035690	BP	cellular response to drug	6/585	86/34367	0.00353168	0.100983
5	GO:0034103	BP	regulation of tissue remodeling	5/585	60/34367	0.00355161	0.101148
5	GO:0061351	BP	neural precursor cell proliferation	5/585	60/34367	0.00355161	0.101148
5	GO:1903556	BP	negative regulation of tumor necrosis factor superfamily cytokine production	5/585	60/34367	0.00355161	0.101148
12	GO:0071222	BP	cellular response to lipopolysaccharide	12/585	284/34367	0.00371265	0.105035
8	GO:0006956	BP	complement activation	8/585	147/34367	0.00380508	0.107083
5	GO:0050663	BP	cytokine secretion	5/585	61/34367	0.00381555	0.107236
15	GO:0007169	BP	transmembrane receptor protein tyrosine kinase signaling pathway	15/585	380/34367	0.00383984	0.107767
4	GO:0042832	BP	defense response to protozoan	4/585	38/34367	0.00387806	0.107767
4	GO:0030199	BP	collagen fibril organization	4/585	38/34367	0.00387806	0.107767
4	GO:0002716	BP	negative regulation of natural killer cell mediated immunity	4/585	38/34367	0.00387806	0.107767
3	GO:0042402	BP	cellular biogenic amine catabolic process	3/585	19/34367	0.00388072	0.107767
3	GO:0002579	BP	positive regulation of antigen processing and presentation	3/585	19/34367	0.00388072	0.107767
3	GO:0009310	BP	amine catabolic process	3/585	19/34367	0.00388072	0.107767
3	GO:0072526	BP	pyridine-containing compound catabolic process	3/585	19/34367	0.00388072	0.107767
336	GO:0050789	BP	regulation of biological process	336/585	17709/34367	0.0039783	0.110217
22	GO:0071396	BP	cellular response to lipid	22/585	680/34367	0.00405063	0.111583
87	GO:0032268	BP	regulation of cellular protein metabolic process	87/585	3790/34367	0.00409828	0.111583
51	GO:0048513	BP	animal organ development	51/585	1996/34367	0.00413797	0.111583
2	GO:0045074	BP	regulation of interleukin-10 biosynthetic process	2/585	6/34367	0.00414641	0.111583
2	GO:0018120	BP	peptidyl-arginine ADP-ribosylation	2/585	6/34367	0.00414641	0.111583
2	GO:0097187	BP	dentinogenesis	2/585	6/34367	0.00414641	0.111583
2	GO:2000664	BP	positive regulation of interleukin-5 secretion	2/585	6/34367	0.00414641	0.111583
2	GO:2000858	BP	regulation of aldosterone secretion	2/585	6/34367	0.00414641	0.111583
2	GO:2000855	BP	regulation of mineralocorticoid secretion	2/585	6/34367	0.00414641	0.111583
2	GO:0019441	BP	tryptophan catabolic process to kynurenine	2/585	6/34367	0.00414641	0.111583
2	GO:2000520	BP	regulation of immunological synapse formation	2/585	6/34367	0.00414641	0.111583
2	GO:0002667	BP	regulation of T cell anergy	2/585	6/34367	0.00414641	0.111583
2	GO:0097026	BP	dendritic cell dendrite assembly	2/585	6/34367	0.00414641	0.111583
2	GO:0072677	BP	eosinophil migration	2/585	6/34367	0.00414641	0.111583
2	GO:0034627	BP	'de novo' NAD biosynthetic process	2/585	6/34367	0.00414641	0.111583
2	GO:0034354	BP	'de novo' NAD biosynthetic process from tryptophan	2/585	6/34367	0.00414641	0.111583
2	GO:0048245	BP	eosinophil chemotaxis	2/585	6/34367	0.00414641	0.111583
2	GO:0060696	BP	regulation of phospholipid catabolic process	2/585	6/34367	0.00414641	0.111583
2	GO:0002911	BP	regulation of lymphocyte anergy	2/585	6/34367	0.00414641	0.111583
12	GO:0032271	BP	regulation of protein polymerization	12/585	288/34367	0.0041476	0.111583
15	GO:0045088	BP	regulation of innate immune response	15/585	389/34367	0.0042313	0.113692
4	GO:2000516	BP	positive regulation of CD4-positive, alpha-beta T cell activation	4/585	39/34367	0.00426396	0.114426
13	GO:2000146	BP	negative regulation of cell motility	13/585	327/34367	0.00431988	0.115781
11	GO:0045637	BP	regulation of myeloid cell differentiation	11/585	253/34367	0.00433125	0.115941
7	GO:0051963	BP	regulation of synapse assembly	7/585	119/34367	0.00434814	0.116248
5	GO:0051489	BP	regulation of filopodium assembly	5/585	63/34367	0.00438505	0.116942
5	GO:0060193	BP	positive regulation of lipase activity	5/585	63/34367	0.00438505	0.116942
9	GO:0009306	BP	protein secretion	9/585	184/34367	0.0044668	0.118676
8	GO:0070661	BP	leukocyte proliferation	8/585	151/34367	0.00447226	0.118676
3	GO:0007202	BP	activation of phospholipase C activity	3/585	20/34367	0.00450835	0.118896
3	GO:0010984	BP	regulation of lipoprotein particle clearance	3/585	20/34367	0.00450835	0.118896
3	GO:0150077	BP	regulation of neuroinflammatory response	3/585	20/34367	0.00450835	0.118896
3	GO:0002076	BP	osteoblast development	3/585	20/34367	0.00450835	0.118896
3	GO:0034165	BP	positive regulation of toll-like receptor 9 signaling pathway	3/585	20/34367	0.00450835	0.118896
30	GO:0071495	BP	cellular response to endogenous stimulus	30/585	1031/34367	0.00458281	0.120562
9	GO:0071692	BP	protein localization to extracellular region	9/585	185/34367	0.00462644	0.121411
9	GO:0035592	BP	establishment of protein localization to extracellular region	9/585	185/34367	0.00462644	0.121411
6	GO:0070664	BP	negative regulation of leukocyte proliferation	6/585	91/34367	0.00466464	0.122234
4	GO:0030574	BP	collagen catabolic process	4/585	40/34367	0.00467494	0.122234
4	GO:0097028	BP	dendritic cell differentiation	4/585	40/34367	0.00467494	0.122234
5	GO:0050854	BP	regulation of antigen receptor-mediated signaling pathway	5/585	64/34367	0.00469138	0.122514
6	GO:0007160	BP	cell-matrix adhesion	6/585	92/34367	0.00491997	0.128015
10	GO:0030833	BP	regulation of actin filament polymerization	10/585	222/34367	0.00499881	0.129908
4	GO:0048536	BP	spleen development	4/585	41/34367	0.00511173	0.1322
4	GO:0045954	BP	positive regulation of natural killer cell mediated cytotoxicity	4/585	41/34367	0.00511173	0.1322
4	GO:0002823	BP	negative regulation of adaptive immune response based on somatic recombination of immune receptors built from immunoglobulin superfamily domains	4/585	41/34367	0.00511173	0.1322
4	GO:0034694	BP	response to prostaglandin	4/585	41/34367	0.00511173	0.1322
3	GO:0001771	BP	immunological synapse formation	3/585	21/34367	0.0051939	0.13315
3	GO:0032703	BP	negative regulation of interleukin-2 production	3/585	21/34367	0.0051939	0.13315
7	GO:0042060	BP	wound healing	7/585	123/34367	0.00520446	0.13315
7	GO:0008277	BP	regulation of G protein-coupled receptor signaling pathway	7/585	123/34367	0.00520446	0.13315
12	GO:0071219	BP	cellular response to molecule of bacterial origin	12/585	297/34367	0.00527629	0.134826
4	GO:0002456	BP	T cell mediated immunity	4/585	42/34367	0.00557502	0.141782
4	GO:1905523	BP	positive regulation of macrophage migration	4/585	42/34367	0.00557502	0.141782
4	GO:0002717	BP	positive regulation of natural killer cell mediated immunity	4/585	42/34367	0.00557502	0.141782
9	GO:0010467	BP	gene expression	9/585	191/34367	0.00567956	0.142084
5	GO:0071560	BP	cellular response to transforming growth factor beta stimulus	5/585	67/34367	0.00570128	0.142084
5	GO:0001890	BP	placenta development	5/585	67/34367	0.00570128	0.142084
12	GO:0098742	BP	cell-cell adhesion via plasma-membrane adhesion molecules	12/585	300/34367	0.00570256	0.142084
2	GO:0072675	BP	osteoclast fusion	2/585	7/34367	0.00573969	0.142084
2	GO:2000662	BP	regulation of interleukin-5 secretion	2/585	7/34367	0.00573969	0.142084
2	GO:0038116	BP	chemokine (C-C motif) ligand 21 signaling pathway	2/585	7/34367	0.00573969	0.142084
2	GO:0035759	BP	mesangial cell-matrix adhesion	2/585	7/34367	0.00573969	0.142084
2	GO:0002860	BP	positive regulation of natural killer cell mediated cytotoxicity directed against tumor cell target	2/585	7/34367	0.00573969	0.142084
2	GO:0032914	BP	positive regulation of transforming growth factor beta1 production	2/585	7/34367	0.00573969	0.142084
2	GO:0021534	BP	cell proliferation in hindbrain	2/585	7/34367	0.00573969	0.142084
2	GO:0070163	BP	regulation of adiponectin secretion	2/585	7/34367	0.00573969	0.142084
2	GO:2000848	BP	positive regulation of corticosteroid hormone secretion	2/585	7/34367	0.00573969	0.142084
2	GO:0006925	BP	inflammatory cell apoptotic process	2/585	7/34367	0.00573969	0.142084
2	GO:1903237	BP	negative regulation of leukocyte tethering or rolling	2/585	7/34367	0.00573969	0.142084
2	GO:0034433	BP	steroid esterification	2/585	7/34367	0.00573969	0.142084
2	GO:0034434	BP	sterol esterification	2/585	7/34367	0.00573969	0.142084
2	GO:0034435	BP	cholesterol esterification	2/585	7/34367	0.00573969	0.142084
2	GO:0034372	BP	very-low-density lipoprotein particle remodeling	2/585	7/34367	0.00573969	0.142084
2	GO:0034370	BP	triglyceride-rich lipoprotein particle remodeling	2/585	7/34367	0.00573969	0.142084
2	GO:1902715	BP	positive regulation of interferon-gamma secretion	2/585	7/34367	0.00573969	0.142084
6	GO:0006885	BP	regulation of pH	6/585	95/34367	0.00574753	0.142113
70	GO:0070887	BP	cellular response to chemical stimulus	70/585	2968/34367	0.00584665	0.144397
21	GO:0045087	BP	innate immune response	21/585	660/34367	0.00588114	0.144931
15	GO:0070372	BP	regulation of ERK1 and ERK2 cascade	15/585	412/34367	0.00592056	0.14533
3	GO:0034381	BP	plasma lipoprotein particle clearance	3/585	22/34367	0.00593878	0.14533
3	GO:1900451	BP	positive regulation of glutamate receptor signaling pathway	3/585	22/34367	0.00593878	0.14533
3	GO:0021533	BP	cell differentiation in hindbrain	3/585	22/34367	0.00593878	0.14533
3	GO:0002523	BP	leukocyte migration involved in inflammatory response	3/585	22/34367	0.00593878	0.14533
3	GO:0048261	BP	negative regulation of receptor-mediated endocytosis	3/585	22/34367	0.00593878	0.14533
10	GO:0001101	BP	response to acid chemical	10/585	228/34367	0.00600245	0.146553
4	GO:0001562	BP	response to protozoan	4/585	43/34367	0.00606551	0.147348
9	GO:0043200	BP	response to amino acid	9/585	193/34367	0.00606886	0.147348
5	GO:0045670	BP	regulation of osteoclast differentiation	5/585	68/34367	0.00606946	0.147348
7	GO:0045807	BP	positive regulation of endocytosis	7/585	128/34367	0.00644582	0.155954
7	GO:0006958	BP	complement activation, classical pathway	7/585	128/34367	0.00644582	0.155954
5	GO:0021549	BP	cerebellum development	5/585	69/34367	0.00645405	0.155976
22	GO:1901699	BP	cellular response to nitrogen compound	22/585	689/34367	0.00646299	0.156016
9	GO:0042542	BP	response to hydrogen peroxide	9/585	195/34367	0.0064784	0.156212
4	GO:0002639	BP	positive regulation of immunoglobulin production	4/585	44/34367	0.00658386	0.158295
17	GO:0006520	BP	cellular amino acid metabolic process	17/585	486/34367	0.00658701	0.158295
39	GO:0051130	BP	positive regulation of cellular component organization	39/585	1458/34367	0.0067221	0.160096
3	GO:0033762	BP	response to glucagon	3/585	23/34367	0.00674425	0.160096
3	GO:0034163	BP	regulation of toll-like receptor 9 signaling pathway	3/585	23/34367	0.00674425	0.160096
3	GO:0060330	BP	regulation of response to interferon-gamma	3/585	23/34367	0.00674425	0.160096
3	GO:0060334	BP	regulation of interferon-gamma-mediated signaling pathway	3/585	23/34367	0.00674425	0.160096
3	GO:0032660	BP	regulation of interleukin-17 production	3/585	23/34367	0.00674425	0.160096
3	GO:0071542	BP	dopaminergic neuron differentiation	3/585	23/34367	0.00674425	0.160096
3	GO:0009074	BP	aromatic amino acid family catabolic process	3/585	23/34367	0.00674425	0.160096
32	GO:0044087	BP	regulation of cellular component biogenesis	32/585	1138/34367	0.00679166	0.160686
5	GO:0042269	BP	regulation of natural killer cell mediated cytotoxicity	5/585	70/34367	0.00685539	0.162015
8	GO:1903034	BP	regulation of response to wounding	8/585	163/34367	0.00702018	0.165543
8	GO:1902107	BP	positive regulation of leukocyte differentiation	8/585	163/34367	0.00702018	0.165543
4	GO:0045577	BP	regulation of B cell differentiation	4/585	45/34367	0.00713072	0.167411
4	GO:0090207	BP	regulation of triglyceride metabolic process	4/585	45/34367	0.00713072	0.167411
4	GO:0002820	BP	negative regulation of adaptive immune response	4/585	45/34367	0.00713072	0.167411
5	GO:0060070	BP	canonical Wnt signaling pathway	5/585	71/34367	0.00727386	0.170585
2	GO:0071638	BP	negative regulation of monocyte chemotactic protein-1 production	2/585	8/34367	0.00756698	0.174112
2	GO:0002666	BP	positive regulation of T cell tolerance induction	2/585	8/34367	0.00756698	0.174112
2	GO:0060856	BP	establishment of blood-brain barrier	2/585	8/34367	0.00756698	0.174112
2	GO:0071389	BP	cellular response to mineralocorticoid stimulus	2/585	8/34367	0.00756698	0.174112
2	GO:0046874	BP	quinolinate metabolic process	2/585	8/34367	0.00756698	0.174112
2	GO:0034375	BP	high-density lipoprotein particle remodeling	2/585	8/34367	0.00756698	0.174112
2	GO:0034379	BP	very-low-density lipoprotein particle assembly	2/585	8/34367	0.00756698	0.174112
2	GO:0002857	BP	positive regulation of natural killer cell mediated immune response to tumor cell	2/585	8/34367	0.00756698	0.174112
7	GO:0002440	BP	production of molecular mediator of immune response	7/585	132/34367	0.00758769	0.174112
3	GO:0071637	BP	regulation of monocyte chemotactic protein-1 production	3/585	24/34367	0.00761149	0.174112
3	GO:0033344	BP	cholesterol efflux	3/585	24/34367	0.00761149	0.174112
3	GO:0050995	BP	negative regulation of lipid catabolic process	3/585	24/34367	0.00761149	0.174112
3	GO:2000251	BP	positive regulation of actin cytoskeleton reorganization	3/585	24/34367	0.00761149	0.174112
3	GO:0010453	BP	regulation of cell fate commitment	3/585	24/34367	0.00761149	0.174112
4	GO:0051491	BP	positive regulation of filopodium assembly	4/585	46/34367	0.00770672	0.175797
4	GO:0051281	BP	positive regulation of release of sequestered calcium ion into cytosol	4/585	46/34367	0.00770672	0.175797
5	GO:0042130	BP	negative regulation of T cell proliferation	5/585	72/34367	0.00770982	0.175797
11	GO:0042593	BP	glucose homeostasis	11/585	274/34367	0.00773514	0.176097
11	GO:0033500	BP	carbohydrate homeostasis	11/585	275/34367	0.00793795	0.180422
5	GO:0046631	BP	alpha-beta T cell activation	5/585	73/34367	0.00816361	0.184692
40	GO:0009628	BP	response to abiotic stimulus	40/585	1531/34367	0.00816902	0.184692
7	GO:0006911	BP	phagocytosis, engulfment	7/585	134/34367	0.00821161	0.185319
35	GO:1903530	BP	regulation of secretion by cell	35/585	1299/34367	0.00821407	0.185319
4	GO:0030282	BP	bone mineralization	4/585	47/34367	0.00831248	0.186913
14	GO:0001666	BP	response to hypoxia	14/585	387/34367	0.00831395	0.186913
7	GO:0033273	BP	response to vitamin	7/585	135/34367	0.00853735	0.191095
3	GO:0050857	BP	positive regulation of antigen receptor-mediated signaling pathway	3/585	25/34367	0.00854154	0.191095
3	GO:0008585	BP	female gonad development	3/585	25/34367	0.00854154	0.191095
3	GO:0050927	BP	positive regulation of positive chemotaxis	3/585	25/34367	0.00854154	0.191095
9	GO:0042113	BP	B cell activation	9/585	205/34367	0.00885317	0.197653
4	GO:0050856	BP	regulation of T cell receptor signaling pathway	4/585	48/34367	0.00894859	0.199575
5	GO:0051279	BP	regulation of release of sequestered calcium ion into cytosol	5/585	75/34367	0.0091261	0.202268
5	GO:0014068	BP	positive regulation of phosphatidylinositol 3-kinase signaling	5/585	75/34367	0.0091261	0.202268
5	GO:0002720	BP	positive regulation of cytokine production involved in immune response	5/585	75/34367	0.0091261	0.202268
6	GO:0030004	BP	cellular monovalent inorganic cation homeostasis	6/585	105/34367	0.00924266	0.204217
10	GO:0032675	BP	regulation of interleukin-6 production	10/585	244/34367	0.00945301	0.207618
59	GO:0009891	BP	positive regulation of biosynthetic process	59/585	2468/34367	0.00945502	0.207618
3	GO:0002577	BP	regulation of antigen processing and presentation	3/585	26/34367	0.00953533	0.207618
3	GO:0032692	BP	negative regulation of interleukin-1 production	3/585	26/34367	0.00953533	0.207618
3	GO:0042036	BP	negative regulation of cytokine biosynthetic process	3/585	26/34367	0.00953533	0.207618
3	GO:0050926	BP	regulation of positive chemotaxis	3/585	26/34367	0.00953533	0.207618
3	GO:0090025	BP	regulation of monocyte chemotaxis	3/585	26/34367	0.00953533	0.207618
3	GO:0050996	BP	positive regulation of lipid catabolic process	3/585	26/34367	0.00953533	0.207618
3	GO:0010863	BP	positive regulation of phospholipase C activity	3/585	26/34367	0.00953533	0.207618
8	GO:0050709	BP	negative regulation of protein secretion	8/585	172/34367	0.00955578	0.207618
7	GO:0045833	BP	negative regulation of lipid metabolic process	7/585	138/34367	0.00957157	0.207618
4	GO:0042537	BP	benzene-containing compound metabolic process	4/585	49/34367	0.00961561	0.207618
2	GO:0048305	BP	immunoglobulin secretion	2/585	9/34367	0.00961987	0.207618
2	GO:0015872	BP	dopamine transport	2/585	9/34367	0.00961987	0.207618
2	GO:1904995	BP	negative regulation of leukocyte adhesion to vascular endothelial cell	2/585	9/34367	0.00961987	0.207618
2	GO:0150011	BP	regulation of neuron projection arborization	2/585	9/34367	0.00961987	0.207618
2	GO:0043373	BP	CD4-positive, alpha-beta T cell lineage commitment	2/585	9/34367	0.00961987	0.207618
2	GO:0008594	BP	photoreceptor cell morphogenesis	2/585	9/34367	0.00961987	0.207618
2	GO:0051771	BP	negative regulation of nitric-oxide synthase biosynthetic process	2/585	9/34367	0.00961987	0.207618
2	GO:0060054	BP	positive regulation of epithelial cell proliferation involved in wound healing	2/585	9/34367	0.00961987	0.207618
2	GO:1902713	BP	regulation of interferon-gamma secretion	2/585	9/34367	0.00961987	0.207618
5	GO:0048260	BP	positive regulation of receptor-mediated endocytosis	5/585	76/34367	0.00963548	0.207746
13	GO:1901605	BP	alpha-amino acid metabolic process	13/585	351/34367	0.0100112	0.215197
6	GO:0062207	BP	regulation of pattern recognition receptor signaling pathway	6/585	107/34367	0.0100912	0.216697
8	GO:0002792	BP	negative regulation of peptide secretion	8/585	174/34367	0.0102014	0.218624
19	GO:0051051	BP	negative regulation of transport	19/585	604/34367	0.0102288	0.218992
13	GO:0040013	BP	negative regulation of locomotion	13/585	353/34367	0.010284	0.219954
4	GO:0006029	BP	proteoglycan metabolic process	4/585	50/34367	0.0103141	0.220158
14	GO:0070848	BP	response to growth factor	14/585	401/34367	0.0104519	0.22244
11	GO:0000302	BP	response to reactive oxygen species	11/585	286/34367	0.0104522	0.22244
3	GO:0002828	BP	regulation of type 2 immune response	3/585	27/34367	0.0105937	0.22478
3	GO:0002063	BP	chondrocyte development	3/585	27/34367	0.0105937	0.22478
5	GO:0071559	BP	response to transforming growth factor beta	5/585	78/34367	0.0107122	0.226844
5	GO:0060191	BP	regulation of lipase activity	5/585	78/34367	0.0107122	0.226844
4	GO:0044060	BP	regulation of endocrine process	4/585	51/34367	0.0110446	0.233183
4	GO:0015909	BP	long-chain fatty acid transport	4/585	51/34367	0.0110446	0.233183
34	GO:0034097	BP	response to cytokine	34/585	1285/34367	0.0111391	0.234723
8	GO:0007612	BP	learning	8/585	177/34367	0.0112297	0.236165
8	GO:0051591	BP	response to cAMP	8/585	177/34367	0.0112297	0.236165
7	GO:0070542	BP	response to fatty acid	7/585	143/34367	0.0114943	0.24102
7	GO:0015718	BP	monocarboxylic acid transport	7/585	143/34367	0.0114943	0.24102
13	GO:0051271	BP	negative regulation of cellular component movement	13/585	362/34367	0.0117045	0.242891
3	GO:0031529	BP	ruffle organization	3/585	28/34367	0.0117173	0.242891
3	GO:1900274	BP	regulation of phospholipase C activity	3/585	28/34367	0.0117173	0.242891
3	GO:0072525	BP	pyridine-containing compound biosynthetic process	3/585	28/34367	0.0117173	0.242891
4	GO:0001909	BP	leukocyte mediated cytotoxicity	4/585	52/34367	0.0118076	0.242891
4	GO:0042472	BP	inner ear morphogenesis	4/585	52/34367	0.0118076	0.242891
4	GO:0062208	BP	positive regulation of pattern recognition receptor signaling pathway	4/585	52/34367	0.0118076	0.242891
4	GO:0042462	BP	eye photoreceptor cell development	4/585	52/34367	0.0118076	0.242891
13	GO:1901653	BP	cellular response to peptide	13/585	363/34367	0.0118824	0.242891
2	GO:0033629	BP	negative regulation of cell adhesion mediated by integrin	2/585	10/34367	0.0118902	0.242891
2	GO:0050711	BP	negative regulation of interleukin-1 secretion	2/585	10/34367	0.0118902	0.242891
2	GO:0019364	BP	pyridine nucleotide catabolic process	2/585	10/34367	0.0118902	0.242891
2	GO:0098543	BP	detection of other organism	2/585	10/34367	0.0118902	0.242891
2	GO:2000551	BP	regulation of T-helper 2 cell cytokine production	2/585	10/34367	0.0118902	0.242891
2	GO:1903589	BP	positive regulation of blood vessel endothelial cell proliferation involved in sprouting angiogenesis	2/585	10/34367	0.0118902	0.242891
2	GO:0071460	BP	cellular response to cell-matrix adhesion	2/585	10/34367	0.0118902	0.242891
2	GO:0070189	BP	kynurenine metabolic process	2/585	10/34367	0.0118902	0.242891
2	GO:0035726	BP	common myeloid progenitor cell proliferation	2/585	10/34367	0.0118902	0.242891
2	GO:0032740	BP	positive regulation of interleukin-17 production	2/585	10/34367	0.0118902	0.242891
18	GO:0002831	BP	regulation of response to biotic stimulus	18/585	563/34367	0.0120642	0.246211
9	GO:0030278	BP	regulation of ossification	9/585	216/34367	0.0121704	0.247906
5	GO:0030193	BP	regulation of blood coagulation	5/585	81/34367	0.0124769	0.253666
4	GO:0042157	BP	lipoprotein metabolic process	4/585	53/34367	0.0126037	0.255999
35	GO:0098542	BP	defense response to other organism	35/585	1338/34367	0.0126334	0.25636
15	GO:0019216	BP	regulation of lipid metabolic process	15/585	434/34367	0.0128451	0.260408
3	GO:0010560	BP	positive regulation of glycoprotein biosynthetic process	3/585	29/34367	0.0129069	0.260428
3	GO:0034405	BP	response to fluid shear stress	3/585	29/34367	0.0129069	0.260428
3	GO:0048873	BP	homeostasis of number of cells within a tissue	3/585	29/34367	0.0129069	0.260428
3	GO:0043367	BP	CD4-positive, alpha-beta T cell differentiation	3/585	29/34367	0.0129069	0.260428
3	GO:0045589	BP	regulation of regulatory T cell differentiation	3/585	29/34367	0.0129069	0.260428
18	GO:0071407	BP	cellular response to organic cyclic compound	18/585	571/34367	0.012924	0.260526
5	GO:1900046	BP	regulation of hemostasis	5/585	82/34367	0.0131064	0.263457
5	GO:1904035	BP	regulation of epithelial cell apoptotic process	5/585	82/34367	0.0131064	0.263457
7	GO:0099024	BP	plasma membrane invagination	7/585	147/34367	0.0132224	0.265541
4	GO:0010758	BP	regulation of macrophage chemotaxis	4/585	54/34367	0.0134332	0.269015
4	GO:2000648	BP	positive regulation of stem cell proliferation	4/585	54/34367	0.0134332	0.269015
4	GO:0042461	BP	photoreceptor cell development	4/585	54/34367	0.0134332	0.269015
6	GO:0009100	BP	glycoprotein metabolic process	6/585	114/34367	0.0134968	0.270036
8	GO:0032874	BP	positive regulation of stress-activated MAPK cascade	8/585	183/34367	0.0135129	0.270106
10	GO:0032872	BP	regulation of stress-activated MAPK cascade	10/585	259/34367	0.0139024	0.277633
36	GO:0051046	BP	regulation of secretion	36/585	1382/34367	0.0139508	0.277821
57	GO:0031328	BP	positive regulation of cellular biosynthetic process	57/585	2418/34367	0.0140756	0.279913
18	GO:0090066	BP	regulation of anatomical structure size	18/585	580/34367	0.0141048	0.279913
36	GO:0045944	BP	positive regulation of transcription by RNA polymerase II	36/585	1387/34367	0.0141276	0.279913
16	GO:0032870	BP	cellular response to hormone stimulus	16/585	499/34367	0.0141426	0.279913
3	GO:1903020	BP	positive regulation of glycoprotein metabolic process	3/585	30/34367	0.014163	0.279913
10	GO:0016055	BP	Wnt signaling pathway	10/585	260/34367	0.0142467	0.279913
10	GO:0000902	BP	cell morphogenesis	10/585	260/34367	0.0142467	0.279913
2	GO:2000833	BP	positive regulation of steroid hormone secretion	2/585	11/34367	0.01437	0.279913
2	GO:0099645	BP	neurotransmitter receptor localization to postsynaptic specialization membrane	2/585	11/34367	0.01437	0.279913
2	GO:0051044	BP	positive regulation of membrane protein ectodomain proteolysis	2/585	11/34367	0.01437	0.279913
2	GO:0048304	BP	positive regulation of isotype switching to IgG isotypes	2/585	11/34367	0.01437	0.279913
2	GO:0002645	BP	positive regulation of tolerance induction	2/585	11/34367	0.01437	0.279913
2	GO:0002664	BP	regulation of T cell tolerance induction	2/585	11/34367	0.01437	0.279913
2	GO:2000484	BP	positive regulation of interleukin-8 secretion	2/585	11/34367	0.01437	0.279913
2	GO:0002408	BP	myeloid dendritic cell chemotaxis	2/585	11/34367	0.01437	0.279913
2	GO:0002727	BP	regulation of natural killer cell cytokine production	2/585	11/34367	0.01437	0.279913
2	GO:0046629	BP	gamma-delta T cell activation	2/585	11/34367	0.01437	0.279913
2	GO:0099633	BP	protein localization to postsynaptic specialization membrane	2/585	11/34367	0.01437	0.279913
2	GO:0002692	BP	negative regulation of cellular extravasation	2/585	11/34367	0.01437	0.279913
2	GO:0042789	BP	mRNA transcription by RNA polymerase II	2/585	11/34367	0.01437	0.279913
5	GO:0050818	BP	regulation of coagulation	5/585	84/34367	0.0144287	0.280547
20	GO:0033674	BP	positive regulation of kinase activity	20/585	669/34367	0.014805	0.280967
5	GO:0050672	BP	negative regulation of lymphocyte proliferation	5/585	85/34367	0.0151223	0.280967
5	GO:0032945	BP	negative regulation of mononuclear cell proliferation	5/585	85/34367	0.0151223	0.280967
4	GO:0009072	BP	aromatic amino acid family metabolic process	4/585	56/34367	0.0151943	0.280967
8	GO:0070304	BP	positive regulation of stress-activated protein kinase signaling cascade	8/585	187/34367	0.0152123	0.280967
3	GO:0034695	BP	response to prostaglandin E	3/585	31/34367	0.0154859	0.280967
3	GO:0006026	BP	aminoglycan catabolic process	3/585	31/34367	0.0154859	0.280967
3	GO:0001953	BP	negative regulation of cell-matrix adhesion	3/585	31/34367	0.0154859	0.280967
3	GO:0045191	BP	regulation of isotype switching	3/585	31/34367	0.0154859	0.280967
39	GO:0051336	BP	regulation of hydrolase activity	39/585	1551/34367	0.0155068	0.280967
7	GO:0055088	BP	lipid homeostasis	7/585	152/34367	0.0156353	0.280967
10	GO:0070302	BP	regulation of stress-activated protein kinase signaling cascade	10/585	264/34367	0.0156875	0.280967
20	GO:0051493	BP	regulation of cytoskeleton organization	20/585	676/34367	0.0157708	0.280967
5	GO:0030101	BP	natural killer cell activation	5/585	86/34367	0.0158377	0.280967
5	GO:0070228	BP	regulation of lymphocyte apoptotic process	5/585	86/34367	0.0158377	0.280967
5	GO:0042100	BP	B cell proliferation	5/585	86/34367	0.0158377	0.280967
4	GO:0045669	BP	positive regulation of osteoblast differentiation	4/585	57/34367	0.0161269	0.280967
4	GO:0032720	BP	negative regulation of tumor necrosis factor production	4/585	57/34367	0.0161269	0.280967
4	GO:0019724	BP	B cell mediated immunity	4/585	57/34367	0.0161269	0.280967
7	GO:0010324	BP	membrane invagination	7/585	153/34367	0.016153	0.280967
93	GO:0009892	BP	negative regulation of metabolic process	93/585	4325/34367	0.0168506	0.280967
3	GO:0062237	BP	protein localization to postsynapse	3/585	32/34367	0.0168761	0.280967
3	GO:0046006	BP	regulation of activated T cell proliferation	3/585	32/34367	0.0168761	0.280967
1	GO:0045077	BP	negative regulation of interferon-gamma biosynthetic process	1/585	1/34367	0.0170221	0.280967
1	GO:0110077	BP	vesicle-mediated intercellular transport	1/585	1/34367	0.0170221	0.280967
1	GO:1905240	BP	negative regulation of canonical Wnt signaling pathway involved in osteoblast differentiation	1/585	1/34367	0.0170221	0.280967
1	GO:0150178	BP	regulation of phosphatidylserine metabolic process	1/585	1/34367	0.0170221	0.280967
1	GO:0150175	BP	regulation of phosphatidylethanolamine metabolic process	1/585	1/34367	0.0170221	0.280967
1	GO:0060127	BP	prolactin secreting cell differentiation	1/585	1/34367	0.0170221	0.280967
1	GO:0106028	BP	neuron projection retraction	1/585	1/34367	0.0170221	0.280967
1	GO:0042820	BP	vitamin B6 catabolic process	1/585	1/34367	0.0170221	0.280967
1	GO:1905703	BP	negative regulation of inhibitory synapse assembly	1/585	1/34367	0.0170221	0.280967
1	GO:1990379	BP	lipid transport across blood-brain barrier	1/585	1/34367	0.0170221	0.280967
1	GO:0001300	BP	chronological cell aging	1/585	1/34367	0.0170221	0.280967
1	GO:0070543	BP	response to linoleic acid	1/585	1/34367	0.0170221	0.280967
1	GO:0002572	BP	pro-T cell differentiation	1/585	1/34367	0.0170221	0.280967
1	GO:0032690	BP	negative regulation of interleukin-1 alpha production	1/585	1/34367	0.0170221	0.280967
1	GO:0035262	BP	gonad morphogenesis	1/585	1/34367	0.0170221	0.280967
1	GO:0060796	BP	regulation of transcription involved in primary germ layer cell fate commitment	1/585	1/34367	0.0170221	0.280967
1	GO:0086052	BP	membrane repolarization during SA node cell action potential	1/585	1/34367	0.0170221	0.280967
1	GO:0086050	BP	membrane repolarization during bundle of His cell action potential	1/585	1/34367	0.0170221	0.280967
1	GO:0097380	BP	dorsal spinal cord interneuron anterior axon guidance	1/585	1/34367	0.0170221	0.280967
1	GO:0045366	BP	regulation of interleukin-13 biosynthetic process	1/585	1/34367	0.0170221	0.280967
1	GO:0045368	BP	positive regulation of interleukin-13 biosynthetic process	1/585	1/34367	0.0170221	0.280967
1	GO:2000526	BP	positive regulation of glycoprotein biosynthetic process involved in immunological synapse formation	1/585	1/34367	0.0170221	0.280967
1	GO:1904242	BP	regulation of pancreatic trypsinogen secretion	1/585	1/34367	0.0170221	0.280967
1	GO:1904244	BP	positive regulation of pancreatic trypsinogen secretion	1/585	1/34367	0.0170221	0.280967
1	GO:0001987	BP	vasoconstriction of artery involved in baroreceptor response to lowering of systemic arterial blood pressure	1/585	1/34367	0.0170221	0.280967
1	GO:0038178	BP	complement component C5a signaling pathway	1/585	1/34367	0.0170221	0.280967
1	GO:0072181	BP	mesonephric duct formation	1/585	1/34367	0.0170221	0.280967
1	GO:2000098	BP	negative regulation of smooth muscle cell-matrix adhesion	1/585	1/34367	0.0170221	0.280967
1	GO:2000541	BP	positive regulation of protein geranylgeranylation	1/585	1/34367	0.0170221	0.280967
1	GO:1900450	BP	negative regulation of glutamate receptor signaling pathway	1/585	1/34367	0.0170221	0.280967
1	GO:0038098	BP	sequestering of BMP from receptor via BMP binding	1/585	1/34367	0.0170221	0.280967
1	GO:2000398	BP	regulation of thymocyte aggregation	1/585	1/34367	0.0170221	0.280967
1	GO:2000399	BP	negative regulation of thymocyte aggregation	1/585	1/34367	0.0170221	0.280967
1	GO:0032361	BP	pyridoxal phosphate catabolic process	1/585	1/34367	0.0170221	0.280967
1	GO:0071654	BP	positive regulation of chemokine (C-C motif) ligand 1 production	1/585	1/34367	0.0170221	0.280967
1	GO:0071652	BP	regulation of chemokine (C-C motif) ligand 1 production	1/585	1/34367	0.0170221	0.280967
1	GO:0030185	BP	nitric oxide transport	1/585	1/34367	0.0170221	0.280967
1	GO:0035747	BP	natural killer cell chemotaxis	1/585	1/34367	0.0170221	0.280967
1	GO:0046713	BP	borate transport	1/585	1/34367	0.0170221	0.280967
1	GO:0043251	BP	sodium-dependent organic anion transport	1/585	1/34367	0.0170221	0.280967
1	GO:0002849	BP	regulation of peripheral T cell tolerance induction	1/585	1/34367	0.0170221	0.280967
1	GO:0033609	BP	oxalate metabolic process	1/585	1/34367	0.0170221	0.280967
1	GO:0045818	BP	negative regulation of glycogen catabolic process	1/585	1/34367	0.0170221	0.280967
1	GO:0045819	BP	positive regulation of glycogen catabolic process	1/585	1/34367	0.0170221	0.280967
1	GO:0061196	BP	fungiform papilla development	1/585	1/34367	0.0170221	0.280967
1	GO:0071387	BP	cellular response to cortisol stimulus	1/585	1/34367	0.0170221	0.280967
1	GO:0051548	BP	negative regulation of keratinocyte migration	1/585	1/34367	0.0170221	0.280967
1	GO:0050712	BP	negative regulation of interleukin-1 alpha secretion	1/585	1/34367	0.0170221	0.280967
1	GO:0060578	BP	superior vena cava morphogenesis	1/585	1/34367	0.0170221	0.280967
1	GO:1905186	BP	regulation of metaphase/anaphase transition of meiosis I	1/585	1/34367	0.0170221	0.280967
1	GO:1905188	BP	positive regulation of metaphase/anaphase transition of meiosis I	1/585	1/34367	0.0170221	0.280967
1	GO:0014835	BP	myoblast differentiation involved in skeletal muscle regeneration	1/585	1/34367	0.0170221	0.280967
1	GO:0071282	BP	cellular response to iron(II) ion	1/585	1/34367	0.0170221	0.280967
1	GO:0002728	BP	negative regulation of natural killer cell cytokine production	1/585	1/34367	0.0170221	0.280967
1	GO:1905239	BP	regulation of canonical Wnt signaling pathway involved in osteoblast differentiation	1/585	1/34367	0.0170221	0.280967
1	GO:1901331	BP	positive regulation of odontoblast differentiation	1/585	1/34367	0.0170221	0.280967
1	GO:1904538	BP	regulation of glycolytic process through fructose-6-phosphate	1/585	1/34367	0.0170221	0.280967
1	GO:1904539	BP	negative regulation of glycolytic process through fructose-6-phosphate	1/585	1/34367	0.0170221	0.280967
1	GO:2000119	BP	negative regulation of sodium-dependent phosphate transport	1/585	1/34367	0.0170221	0.280967
1	GO:0045065	BP	cytotoxic T cell differentiation	1/585	1/34367	0.0170221	0.280967
1	GO:0072003	BP	kidney rudiment formation	1/585	1/34367	0.0170221	0.280967
1	GO:2000866	BP	positive regulation of estradiol secretion	1/585	1/34367	0.0170221	0.280967
1	GO:1905043	BP	positive regulation of epithelium regeneration	1/585	1/34367	0.0170221	0.280967
1	GO:2000309	BP	positive regulation of tumor necrosis factor (ligand) superfamily member 11 production	1/585	1/34367	0.0170221	0.280967
1	GO:2000308	BP	negative regulation of tumor necrosis factor (ligand) superfamily member 11 production	1/585	1/34367	0.0170221	0.280967
1	GO:2000518	BP	negative regulation of T-helper 1 cell activation	1/585	1/34367	0.0170221	0.280967
1	GO:2000513	BP	positive regulation of granzyme A production	1/585	1/34367	0.0170221	0.280967
1	GO:2000511	BP	regulation of granzyme A production	1/585	1/34367	0.0170221	0.280967
1	GO:2000517	BP	regulation of T-helper 1 cell activation	1/585	1/34367	0.0170221	0.280967
1	GO:0051885	BP	positive regulation of timing of anagen	1/585	1/34367	0.0170221	0.280967
1	GO:0060956	BP	endocardial cell differentiation	1/585	1/34367	0.0170221	0.280967
1	GO:0072046	BP	establishment of planar polarity involved in nephron morphogenesis	1/585	1/34367	0.0170221	0.280967
1	GO:0099557	BP	trans-synaptic signaling by trans-synaptic complex, modulating synaptic transmission	1/585	1/34367	0.0170221	0.280967
1	GO:1905364	BP	regulation of endosomal vesicle fusion	1/585	1/34367	0.0170221	0.280967
1	GO:0019471	BP	4-hydroxyproline metabolic process	1/585	1/34367	0.0170221	0.280967
1	GO:0019470	BP	4-hydroxyproline catabolic process	1/585	1/34367	0.0170221	0.280967
1	GO:2000538	BP	positive regulation of B cell chemotaxis	1/585	1/34367	0.0170221	0.280967
1	GO:2000537	BP	regulation of B cell chemotaxis	1/585	1/34367	0.0170221	0.280967
1	GO:1904905	BP	negative regulation of endothelial cell-matrix adhesion via fibronectin	1/585	1/34367	0.0170221	0.280967
1	GO:0090214	BP	spongiotrophoblast layer developmental growth	1/585	1/34367	0.0170221	0.280967
1	GO:0003142	BP	cardiogenic plate morphogenesis	1/585	1/34367	0.0170221	0.280967
1	GO:0060658	BP	nipple morphogenesis	1/585	1/34367	0.0170221	0.280967
1	GO:0035782	BP	mature natural killer cell chemotaxis	1/585	1/34367	0.0170221	0.280967
1	GO:0140329	BP	lysophospholipid translocation	1/585	1/34367	0.0170221	0.280967
1	GO:0060427	BP	lung connective tissue development	1/585	1/34367	0.0170221	0.280967
1	GO:0008065	BP	establishment of blood-nerve barrier	1/585	1/34367	0.0170221	0.280967
1	GO:0045887	BP	positive regulation of synaptic growth at neuromuscular junction	1/585	1/34367	0.0170221	0.280967
1	GO:0071401	BP	cellular response to triglyceride	1/585	1/34367	0.0170221	0.280967
1	GO:2000539	BP	regulation of protein geranylgeranylation	1/585	1/34367	0.0170221	0.280967
1	GO:2000413	BP	regulation of fibronectin-dependent thymocyte migration	1/585	1/34367	0.0170221	0.280967
1	GO:0035491	BP	positive regulation of leukotriene production involved in inflammatory response	1/585	1/34367	0.0170221	0.280967
1	GO:0035490	BP	regulation of leukotriene production involved in inflammatory response	1/585	1/34367	0.0170221	0.280967
1	GO:0002851	BP	positive regulation of peripheral T cell tolerance induction	1/585	1/34367	0.0170221	0.280967
1	GO:1905134	BP	positive regulation of meiotic chromosome separation	1/585	1/34367	0.0170221	0.280967
1	GO:0060807	BP	regulation of transcription from RNA polymerase II promoter involved in definitive endodermal cell fate specification	1/585	1/34367	0.0170221	0.280967
1	GO:0097377	BP	spinal cord interneuron axon guidance	1/585	1/34367	0.0170221	0.280967
1	GO:1902104	BP	positive regulation of metaphase/anaphase transition of meiotic cell cycle	1/585	1/34367	0.0170221	0.280967
1	GO:1905438	BP	non-canonical Wnt signaling pathway involved in midbrain dopaminergic neuron differentiation	1/585	1/34367	0.0170221	0.280967
1	GO:2000043	BP	regulation of cardiac cell fate specification	1/585	1/34367	0.0170221	0.280967
1	GO:0010983	BP	positive regulation of high-density lipoprotein particle clearance	1/585	1/34367	0.0170221	0.280967
1	GO:2000986	BP	negative regulation of behavioral fear response	1/585	1/34367	0.0170221	0.280967
1	GO:0042313	BP	protein kinase C deactivation	1/585	1/34367	0.0170221	0.280967
1	GO:0060690	BP	epithelial cell differentiation involved in salivary gland development	1/585	1/34367	0.0170221	0.280967
1	GO:0032491	BP	detection of molecule of fungal origin	1/585	1/34367	0.0170221	0.280967
1	GO:0021937	BP	cerebellar Purkinje cell-granule cell precursor cell signaling involved in regulation of granule cell precursor cell proliferation	1/585	1/34367	0.0170221	0.280967
1	GO:0072179	BP	nephric duct formation	1/585	1/34367	0.0170221	0.280967
1	GO:2001287	BP	negative regulation of caveolin-mediated endocytosis	1/585	1/34367	0.0170221	0.280967
1	GO:0021763	BP	subthalamic nucleus development	1/585	1/34367	0.0170221	0.280967
1	GO:1904782	BP	negative regulation of NMDA glutamate receptor activity	1/585	1/34367	0.0170221	0.280967
1	GO:2000415	BP	positive regulation of fibronectin-dependent thymocyte migration	1/585	1/34367	0.0170221	0.280967
1	GO:1903366	BP	negative regulation of fear response	1/585	1/34367	0.0170221	0.280967
1	GO:0097378	BP	dorsal spinal cord interneuron axon guidance	1/585	1/34367	0.0170221	0.280967
1	GO:0006507	BP	GPI anchor release	1/585	1/34367	0.0170221	0.280967
1	GO:2000296	BP	negative regulation of hydrogen peroxide catabolic process	1/585	1/34367	0.0170221	0.280967
2	GO:0045078	BP	positive regulation of interferon-gamma biosynthetic process	2/585	12/34367	0.0170514	0.280967
2	GO:0007494	BP	midgut development	2/585	12/34367	0.0170514	0.280967
2	GO:0007567	BP	parturition	2/585	12/34367	0.0170514	0.280967
2	GO:0032754	BP	positive regulation of interleukin-5 production	2/585	12/34367	0.0170514	0.280967
2	GO:0060576	BP	intestinal epithelial cell development	2/585	12/34367	0.0170514	0.280967
2	GO:0046512	BP	sphingosine biosynthetic process	2/585	12/34367	0.0170514	0.280967
2	GO:0048546	BP	digestive tract morphogenesis	2/585	12/34367	0.0170514	0.280967
2	GO:0002363	BP	alpha-beta T cell lineage commitment	2/585	12/34367	0.0170514	0.280967
2	GO:0018243	BP	protein O-linked glycosylation via threonine	2/585	12/34367	0.0170514	0.280967
2	GO:0006527	BP	arginine catabolic process	2/585	12/34367	0.0170514	0.280967
2	GO:1903978	BP	regulation of microglial cell activation	2/585	12/34367	0.0170514	0.280967
2	GO:0043369	BP	CD4-positive or CD8-positive, alpha-beta T cell lineage commitment	2/585	12/34367	0.0170514	0.280967
2	GO:0010898	BP	positive regulation of triglyceride catabolic process	2/585	12/34367	0.0170514	0.280967
2	GO:0021702	BP	cerebellar Purkinje cell differentiation	2/585	12/34367	0.0170514	0.280967
7	GO:0002709	BP	regulation of T cell mediated immunity	7/585	155/34367	0.0172246	0.283166
7	GO:0045580	BP	regulation of T cell differentiation	7/585	155/34367	0.0172246	0.283166
5	GO:0071277	BP	cellular response to calcium ion	5/585	88/34367	0.0173355	0.284553
5	GO:0051965	BP	positive regulation of synapse assembly	5/585	88/34367	0.0173355	0.284553
27	GO:0002791	BP	regulation of peptide secretion	27/585	994/34367	0.0173767	0.28501
60	GO:0010941	BP	regulation of cell death	60/585	2599/34367	0.0176037	0.288511
5	GO:0071230	BP	cellular response to amino acid stimulus	5/585	89/34367	0.0181184	0.296493
5	GO:0007596	BP	blood coagulation	5/585	89/34367	0.0181184	0.296493
3	GO:0030166	BP	proteoglycan biosynthetic process	3/585	33/34367	0.0183339	0.299561
3	GO:0033198	BP	response to ATP	3/585	33/34367	0.0183339	0.299561
25	GO:1901565	BP	organonitrogen compound catabolic process	25/585	911/34367	0.0188797	0.308243
5	GO:0050817	BP	coagulation	5/585	90/34367	0.0189242	0.308735
6	GO:0051928	BP	positive regulation of calcium ion transport	6/585	123/34367	0.0189591	0.309067
8	GO:0046328	BP	regulation of JNK cascade	8/585	195/34367	0.0190674	0.310596
12	GO:0030182	BP	neuron differentiation	12/585	347/34367	0.0191639	0.311931
14	GO:0036293	BP	response to decreased oxygen levels	14/585	418/34367	0.0193051	0.313991
21	GO:0043269	BP	regulation of ion transport	21/585	731/34367	0.0197055	0.315937
5	GO:0032642	BP	regulation of chemokine production	5/585	91/34367	0.0197533	0.315937
5	GO:0007599	BP	hemostasis	5/585	91/34367	0.0197533	0.315937
21	GO:0008283	BP	cell population proliferation	21/585	732/34367	0.0198475	0.315937
3	GO:0007205	BP	protein kinase C-activating G protein-coupled receptor signaling pathway	3/585	34/34367	0.0198594	0.315937
3	GO:0001782	BP	B cell homeostasis	3/585	34/34367	0.0198594	0.315937
3	GO:0001885	BP	endothelial cell development	3/585	34/34367	0.0198594	0.315937
3	GO:0046320	BP	regulation of fatty acid oxidation	3/585	34/34367	0.0198594	0.315937
3	GO:0007616	BP	long-term memory	3/585	34/34367	0.0198594	0.315937
3	GO:0001569	BP	branching involved in blood vessel morphogenesis	3/585	34/34367	0.0198594	0.315937
2	GO:2000669	BP	negative regulation of dendritic cell apoptotic process	2/585	13/34367	0.019927	0.315937
2	GO:0010985	BP	negative regulation of lipoprotein particle clearance	2/585	13/34367	0.019927	0.315937
2	GO:0051937	BP	catecholamine transport	2/585	13/34367	0.019927	0.315937
2	GO:0044872	BP	lipoprotein localization	2/585	13/34367	0.019927	0.315937
2	GO:0006030	BP	chitin metabolic process	2/585	13/34367	0.019927	0.315937
2	GO:0006032	BP	chitin catabolic process	2/585	13/34367	0.019927	0.315937
2	GO:0045591	BP	positive regulation of regulatory T cell differentiation	2/585	13/34367	0.019927	0.315937
2	GO:0051547	BP	regulation of keratinocyte migration	2/585	13/34367	0.019927	0.315937
2	GO:0002220	BP	innate immune response activating cell surface receptor signaling pathway	2/585	13/34367	0.019927	0.315937
2	GO:0035743	BP	CD4-positive, alpha-beta T cell cytokine production	2/585	13/34367	0.019927	0.315937
2	GO:0090331	BP	negative regulation of platelet aggregation	2/585	13/34367	0.019927	0.315937
2	GO:0033700	BP	phospholipid efflux	2/585	13/34367	0.019927	0.315937
2	GO:0018242	BP	protein O-linked glycosylation via serine	2/585	13/34367	0.019927	0.315937
2	GO:0046007	BP	negative regulation of activated T cell proliferation	2/585	13/34367	0.019927	0.315937
2	GO:0046520	BP	sphingoid biosynthetic process	2/585	13/34367	0.019927	0.315937
2	GO:0042953	BP	lipoprotein transport	2/585	13/34367	0.019927	0.315937
2	GO:0002758	BP	innate immune response-activating signal transduction	2/585	13/34367	0.019927	0.315937
2	GO:0071318	BP	cellular response to ATP	2/585	13/34367	0.019927	0.315937
2	GO:0051006	BP	positive regulation of lipoprotein lipase activity	2/585	13/34367	0.019927	0.315937
9	GO:0051091	BP	positive regulation of DNA-binding transcription factor activity	9/585	235/34367	0.0199629	0.316037
4	GO:0010524	BP	positive regulation of calcium ion transport into cytosol	4/585	61/34367	0.0202119	0.31927
4	GO:0051209	BP	release of sequestered calcium ion into cytosol	4/585	61/34367	0.0202119	0.31927
6	GO:0030183	BP	B cell differentiation	6/585	125/34367	0.020351	0.320756
5	GO:0071229	BP	cellular response to acid chemical	5/585	92/34367	0.0206058	0.324
7	GO:0000904	BP	cell morphogenesis involved in differentiation	7/585	161/34367	0.0207387	0.325667
9	GO:0006575	BP	cellular modified amino acid metabolic process	9/585	237/34367	0.0209537	0.328802
6	GO:0045444	BP	fat cell differentiation	6/585	126/34367	0.0210722	0.33042
8	GO:0032869	BP	cellular response to insulin stimulus	8/585	199/34367	0.0212361	0.332502
4	GO:0051283	BP	negative regulation of sequestering of calcium ion	4/585	62/34367	0.0213235	0.333454
31	GO:0045597	BP	positive regulation of cell differentiation	31/585	1187/34367	0.0213779	0.333454
3	GO:0006471	BP	protein ADP-ribosylation	3/585	35/34367	0.0214528	0.333454
3	GO:0035710	BP	CD4-positive, alpha-beta T cell activation	3/585	35/34367	0.0214528	0.333454
3	GO:0097120	BP	receptor localization to synapse	3/585	35/34367	0.0214528	0.333454
3	GO:0043372	BP	positive regulation of CD4-positive, alpha-beta T cell differentiation	3/585	35/34367	0.0214528	0.333454
3	GO:0018149	BP	peptide cross-linking	3/585	35/34367	0.0214528	0.333454
5	GO:0010522	BP	regulation of calcium ion transport into cytosol	5/585	93/34367	0.0214819	0.333664
11	GO:2000116	BP	regulation of cysteine-type endopeptidase activity	11/585	306/34367	0.0216432	0.335925
26	GO:0050708	BP	regulation of protein secretion	26/585	962/34367	0.0218133	0.338074
7	GO:0046887	BP	positive regulation of hormone secretion	7/585	163/34367	0.0220132	0.340926
16	GO:0007568	BP	aging	16/585	508/34367	0.0220323	0.340975
11	GO:0045927	BP	positive regulation of growth	11/585	308/34367	0.0221986	0.3433
5	GO:0045582	BP	positive regulation of T cell differentiation	5/585	94/34367	0.022382	0.345636
4	GO:1905521	BP	regulation of macrophage migration	4/585	63/34367	0.0224719	0.346025
4	GO:0007157	BP	heterophilic cell-cell adhesion via plasma membrane cell adhesion molecules	4/585	63/34367	0.0224719	0.346025
4	GO:2000514	BP	regulation of CD4-positive, alpha-beta T cell activation	4/585	63/34367	0.0224719	0.346025
4	GO:0035418	BP	protein localization to synapse	4/585	63/34367	0.0224719	0.346025
9	GO:0031589	BP	cell-substrate adhesion	9/585	240/34367	0.0225055	0.346293
18	GO:0050707	BP	regulation of cytokine secretion	18/585	592/34367	0.0226518	0.348293
7	GO:0010811	BP	positive regulation of cell-substrate adhesion	7/585	164/34367	0.0226704	0.34833
14	GO:0032535	BP	regulation of cellular component size	14/585	435/34367	0.0227128	0.348474
2	GO:0086013	BP	membrane repolarization during cardiac muscle cell action potential	2/585	14/34367	0.0229894	0.348474
2	GO:0086011	BP	membrane repolarization during action potential	2/585	14/34367	0.0229894	0.348474
2	GO:0099622	BP	cardiac muscle cell membrane repolarization	2/585	14/34367	0.0229894	0.348474
2	GO:0061365	BP	positive regulation of triglyceride lipase activity	2/585	14/34367	0.0229894	0.348474
2	GO:0098962	BP	regulation of postsynaptic neurotransmitter receptor activity	2/585	14/34367	0.0229894	0.348474
2	GO:0046549	BP	retinal cone cell development	2/585	14/34367	0.0229894	0.348474
2	GO:0060850	BP	regulation of transcription involved in cell fate commitment	2/585	14/34367	0.0229894	0.348474
2	GO:0032736	BP	positive regulation of interleukin-13 production	2/585	14/34367	0.0229894	0.348474
2	GO:0070593	BP	dendrite self-avoidance	2/585	14/34367	0.0229894	0.348474
2	GO:0032375	BP	negative regulation of cholesterol transport	2/585	14/34367	0.0229894	0.348474
2	GO:0032372	BP	negative regulation of sterol transport	2/585	14/34367	0.0229894	0.348474
2	GO:0032700	BP	negative regulation of interleukin-17 production	2/585	14/34367	0.0229894	0.348474
2	GO:0010454	BP	negative regulation of cell fate commitment	2/585	14/34367	0.0229894	0.348474
2	GO:0032908	BP	regulation of transforming growth factor beta1 production	2/585	14/34367	0.0229894	0.348474
12	GO:0071363	BP	cellular response to growth factor stimulus	12/585	359/34367	0.0231108	0.348881
3	GO:1903318	BP	negative regulation of protein maturation	3/585	36/34367	0.0231141	0.348881
3	GO:0010955	BP	negative regulation of protein processing	3/585	36/34367	0.0231141	0.348881
3	GO:0001961	BP	positive regulation of cytokine-mediated signaling pathway	3/585	36/34367	0.0231141	0.348881
14	GO:0048598	BP	embryonic morphogenesis	14/585	438/34367	0.0234712	0.354021
8	GO:0007411	BP	axon guidance	8/585	203/34367	0.0235739	0.355232
9	GO:2000377	BP	regulation of reactive oxygen species metabolic process	9/585	242/34367	0.0235847	0.355232
4	GO:0046580	BP	negative regulation of Ras protein signal transduction	4/585	64/34367	0.0236572	0.355324
4	GO:0032735	BP	positive regulation of interleukin-12 production	4/585	64/34367	0.0236572	0.355324
4	GO:0002834	BP	regulation of response to tumor cell	4/585	64/34367	0.0236572	0.355324
4	GO:0002837	BP	regulation of immune response to tumor cell	4/585	64/34367	0.0236572	0.355324
11	GO:0070374	BP	positive regulation of ERK1 and ERK2 cascade	11/585	313/34367	0.0237173	0.355975
206	GO:0019222	BP	regulation of metabolic process	206/585	10616/34367	0.0240076	0.359828
20	GO:0006959	BP	humoral immune response	20/585	694/34367	0.0243475	0.364412
11	GO:0007420	BP	brain development	11/585	315/34367	0.0243774	0.364604
8	GO:0097485	BP	neuron projection guidance	8/585	205/34367	0.0248082	0.368736
3	GO:0120033	BP	negative regulation of plasma membrane bounded cell projection assembly	3/585	37/34367	0.0248433	0.368736
3	GO:0007492	BP	endoderm development	3/585	37/34367	0.0248433	0.368736
3	GO:0045953	BP	negative regulation of natural killer cell mediated cytotoxicity	3/585	37/34367	0.0248433	0.368736
3	GO:0009065	BP	glutamine family amino acid catabolic process	3/585	37/34367	0.0248433	0.368736
4	GO:0014075	BP	response to amine	4/585	65/34367	0.0248798	0.369022
16	GO:0097435	BP	supramolecular fiber organization	16/585	525/34367	0.0250225	0.370624
5	GO:0019217	BP	regulation of fatty acid metabolic process	5/585	97/34367	0.0252275	0.372885
5	GO:0010595	BP	positive regulation of endothelial cell migration	5/585	97/34367	0.0252275	0.372885
58	GO:0071310	BP	cellular response to organic substance	58/585	2557/34367	0.0257783	0.380501
8	GO:1903557	BP	positive regulation of tumor necrosis factor superfamily cytokine production	8/585	207/34367	0.0260869	0.382698
4	GO:0061448	BP	connective tissue development	4/585	66/34367	0.0261399	0.382698
5	GO:1905477	BP	positive regulation of protein localization to membrane	5/585	98/34367	0.0262251	0.382698
2	GO:0099640	BP	axo-dendritic protein transport	2/585	15/34367	0.0262313	0.382698
2	GO:0110150	BP	negative regulation of biomineralization	2/585	15/34367	0.0262313	0.382698
2	GO:0031274	BP	positive regulation of pseudopodium assembly	2/585	15/34367	0.0262313	0.382698
2	GO:0031272	BP	regulation of pseudopodium assembly	2/585	15/34367	0.0262313	0.382698
2	GO:0033089	BP	positive regulation of T cell differentiation in thymus	2/585	15/34367	0.0262313	0.382698
2	GO:0070168	BP	negative regulation of biomineral tissue development	2/585	15/34367	0.0262313	0.382698
2	GO:0010763	BP	positive regulation of fibroblast migration	2/585	15/34367	0.0262313	0.382698
2	GO:0002674	BP	negative regulation of acute inflammatory response	2/585	15/34367	0.0262313	0.382698
2	GO:2000846	BP	regulation of corticosteroid hormone secretion	2/585	15/34367	0.0262313	0.382698
2	GO:0002021	BP	response to dietary excess	2/585	15/34367	0.0262313	0.382698
2	GO:0034111	BP	negative regulation of homotypic cell-cell adhesion	2/585	15/34367	0.0262313	0.382698
55	GO:0042981	BP	regulation of apoptotic process	55/585	2394/34367	0.0264728	0.385957
11	GO:0043270	BP	positive regulation of ion transport	11/585	321/34367	0.0265417	0.386699
3	GO:0046636	BP	negative regulation of alpha-beta T cell activation	3/585	38/34367	0.0266403	0.387344
3	GO:0006084	BP	acetyl-CoA metabolic process	3/585	38/34367	0.0266403	0.387344
10	GO:0009611	BP	response to wounding	10/585	267/34367	0.0268686	0.390317
30	GO:0048468	BP	cell development	30/585	1157/34367	0.0268864	0.390317
55	GO:0043067	BP	regulation of programmed cell death	55/585	2416/34367	0.0274331	0.396242
4	GO:0030888	BP	regulation of B cell proliferation	4/585	67/34367	0.0274376	0.396242
7	GO:1901224	BP	positive regulation of NIK/NF-kappaB signaling	7/585	171/34367	0.0276531	0.398894
5	GO:0110020	BP	regulation of actomyosin structure organization	5/585	100/34367	0.0282949	0.406702
3	GO:0060349	BP	bone morphogenesis	3/585	39/34367	0.028505	0.408622
3	GO:0045987	BP	positive regulation of smooth muscle contraction	3/585	39/34367	0.028505	0.408622
3	GO:0045923	BP	positive regulation of fatty acid metabolic process	3/585	39/34367	0.028505	0.408622
3	GO:0055083	BP	monovalent inorganic anion homeostasis	3/585	39/34367	0.028505	0.408622
10	GO:0016054	BP	organic acid catabolic process	10/585	274/34367	0.0286476	0.410118
10	GO:0046395	BP	carboxylic acid catabolic process	10/585	274/34367	0.0286476	0.410118
10	GO:1905114	BP	cell surface receptor signaling pathway involved in cell-cell signaling	10/585	275/34367	0.0289413	0.413768
11	GO:0046883	BP	regulation of hormone secretion	11/585	327/34367	0.0289869	0.414143
6	GO:0002761	BP	regulation of myeloid leukocyte differentiation	6/585	136/34367	0.0292508	0.416327
6	GO:1902106	BP	negative regulation of leukocyte differentiation	6/585	136/34367	0.0292508	0.416327
8	GO:1901222	BP	regulation of NIK/NF-kappaB signaling	8/585	212/34367	0.0294829	0.416327
2	GO:1904706	BP	negative regulation of vascular associated smooth muscle cell proliferation	2/585	16/34367	0.0296459	0.416327
2	GO:0014887	BP	cardiac muscle adaptation	2/585	16/34367	0.0296459	0.416327
2	GO:0010544	BP	negative regulation of platelet activation	2/585	16/34367	0.0296459	0.416327
2	GO:0031665	BP	negative regulation of lipopolysaccharide-mediated signaling pathway	2/585	16/34367	0.0296459	0.416327
2	GO:0033688	BP	regulation of osteoblast proliferation	2/585	16/34367	0.0296459	0.416327
2	GO:0031115	BP	negative regulation of microtubule polymerization	2/585	16/34367	0.0296459	0.416327
2	GO:0015701	BP	bicarbonate transport	2/585	16/34367	0.0296459	0.416327
2	GO:0030644	BP	cellular chloride ion homeostasis	2/585	16/34367	0.0296459	0.416327
2	GO:0014898	BP	cardiac muscle hypertrophy in response to stress	2/585	16/34367	0.0296459	0.416327
2	GO:0002369	BP	T cell cytokine production	2/585	16/34367	0.0296459	0.416327
2	GO:1901984	BP	negative regulation of protein acetylation	2/585	16/34367	0.0296459	0.416327
2	GO:0010839	BP	negative regulation of keratinocyte proliferation	2/585	16/34367	0.0296459	0.416327
2	GO:0003299	BP	muscle hypertrophy in response to stress	2/585	16/34367	0.0296459	0.416327
2	GO:2000757	BP	negative regulation of peptidyl-lysine acetylation	2/585	16/34367	0.0296459	0.416327
2	GO:0050930	BP	induction of positive chemotaxis	2/585	16/34367	0.0296459	0.416327
2	GO:0055062	BP	phosphate ion homeostasis	2/585	16/34367	0.0296459	0.416327
2	GO:0072506	BP	trivalent inorganic anion homeostasis	2/585	16/34367	0.0296459	0.416327
2	GO:0072505	BP	divalent inorganic anion homeostasis	2/585	16/34367	0.0296459	0.416327
4	GO:0045620	BP	negative regulation of lymphocyte differentiation	4/585	69/34367	0.0301466	0.421701
10	GO:0071375	BP	cellular response to peptide hormone stimulus	10/585	279/34367	0.0302154	0.421701
3	GO:0071634	BP	regulation of transforming growth factor beta production	3/585	40/34367	0.0304372	0.421701
3	GO:0001911	BP	negative regulation of leukocyte mediated cytotoxicity	3/585	40/34367	0.0304372	0.421701
5	GO:0014066	BP	regulation of phosphatidylinositol 3-kinase signaling	5/585	102/34367	0.0304655	0.421701
25	GO:0051047	BP	positive regulation of secretion	25/585	952/34367	0.0304789	0.421701
15	GO:0010038	BP	response to metal ion	15/585	485/34367	0.0306365	0.421701
21	GO:0010638	BP	positive regulation of organelle organization	21/585	753/34367	0.0306828	0.421701
65	GO:0051128	BP	regulation of cellular component organization	65/585	2953/34367	0.0309542	0.421701
6	GO:0010634	BP	positive regulation of epithelial cell migration	6/585	138/34367	0.0311046	0.421701
6	GO:1901890	BP	positive regulation of cell junction assembly	6/585	138/34367	0.0311046	0.421701
6	GO:0046330	BP	positive regulation of JNK cascade	6/585	138/34367	0.0311046	0.421701
23	GO:0048646	BP	anatomical structure formation involved in morphogenesis	23/585	858/34367	0.031572	0.421701
8	GO:1901888	BP	regulation of cell junction assembly	8/585	215/34367	0.0316604	0.421701
21	GO:0002252	BP	immune effector process	21/585	760/34367	0.0316862	0.421701
15	GO:0062012	BP	regulation of small molecule metabolic process	15/585	491/34367	0.031858	0.421701
10	GO:0043281	BP	regulation of cysteine-type endopeptidase activity involved in apoptotic process	10/585	284/34367	0.0320332	0.421701
3	GO:0042430	BP	indole-containing compound metabolic process	3/585	41/34367	0.0324365	0.421701
3	GO:0045599	BP	negative regulation of fat cell differentiation	3/585	41/34367	0.0324365	0.421701
4	GO:0007200	BP	phospholipase C-activating G protein-coupled receptor signaling pathway	4/585	71/34367	0.0330079	0.421701
6	GO:0050680	BP	negative regulation of epithelial cell proliferation	6/585	140/34367	0.0330334	0.421701
8	GO:0010469	BP	regulation of signaling receptor activity	8/585	217/34367	0.0331716	0.421701
2	GO:0051043	BP	regulation of membrane protein ectodomain proteolysis	2/585	17/34367	0.0332263	0.421701
2	GO:1901072	BP	glucosamine-containing compound catabolic process	2/585	17/34367	0.0332263	0.421701
2	GO:1900452	BP	regulation of long-term synaptic depression	2/585	17/34367	0.0332263	0.421701
2	GO:0033591	BP	response to L-ascorbic acid	2/585	17/34367	0.0332263	0.421701
2	GO:0061034	BP	olfactory bulb mitral cell layer development	2/585	17/34367	0.0332263	0.421701
2	GO:0035994	BP	response to muscle stretch	2/585	17/34367	0.0332263	0.421701
2	GO:0006670	BP	sphingosine metabolic process	2/585	17/34367	0.0332263	0.421701
2	GO:0048143	BP	astrocyte activation	2/585	17/34367	0.0332263	0.421701
2	GO:0002638	BP	negative regulation of immunoglobulin production	2/585	17/34367	0.0332263	0.421701
2	GO:0048593	BP	camera-type eye morphogenesis	2/585	17/34367	0.0332263	0.421701
2	GO:0022038	BP	corpus callosum development	2/585	17/34367	0.0332263	0.421701
7	GO:0031398	BP	positive regulation of protein ubiquitination	7/585	178/34367	0.0333312	0.421701
15	GO:0050804	BP	modulation of chemical synaptic transmission	15/585	498/34367	0.033555	0.421701
1	GO:0048388	BP	endosomal lumen acidification	1/585	2/34367	0.033755	0.421701
1	GO:0090285	BP	negative regulation of protein glycosylation in Golgi	1/585	2/34367	0.033755	0.421701
1	GO:1902913	BP	positive regulation of neuroepithelial cell differentiation	1/585	2/34367	0.033755	0.421701
1	GO:0043179	BP	rhythmic excitation	1/585	2/34367	0.033755	0.421701
1	GO:0035993	BP	deltoid tuberosity development	1/585	2/34367	0.033755	0.421701
1	GO:0070171	BP	negative regulation of tooth mineralization	1/585	2/34367	0.033755	0.421701
1	GO:0061323	BP	cell proliferation involved in heart morphogenesis	1/585	2/34367	0.033755	0.421701
1	GO:0061325	BP	cell proliferation involved in outflow tract morphogenesis	1/585	2/34367	0.033755	0.421701
1	GO:0060309	BP	elastin catabolic process	1/585	2/34367	0.033755	0.421701
1	GO:0007493	BP	endodermal cell fate determination	1/585	2/34367	0.033755	0.421701
1	GO:0002517	BP	T cell tolerance induction	1/585	2/34367	0.033755	0.421701
1	GO:0002518	BP	lymphocyte chemotaxis across high endothelial venule	1/585	2/34367	0.033755	0.421701
1	GO:0002534	BP	cytokine production involved in inflammatory response	1/585	2/34367	0.033755	0.421701
1	GO:0006530	BP	asparagine catabolic process	1/585	2/34367	0.033755	0.421701
1	GO:0002649	BP	regulation of tolerance induction to self antigen	1/585	2/34367	0.033755	0.421701
1	GO:0051934	BP	catecholamine uptake involved in synaptic transmission	1/585	2/34367	0.033755	0.421701
1	GO:0031583	BP	phospholipase D-activating G protein-coupled receptor signaling pathway	1/585	2/34367	0.033755	0.421701
1	GO:0071226	BP	cellular response to molecule of fungal origin	1/585	2/34367	0.033755	0.421701
1	GO:0042412	BP	taurine biosynthetic process	1/585	2/34367	0.033755	0.421701
1	GO:0003099	BP	positive regulation of the force of heart contraction by chemical signal	1/585	2/34367	0.033755	0.421701
1	GO:0032764	BP	negative regulation of mast cell cytokine production	1/585	2/34367	0.033755	0.421701
1	GO:0001828	BP	inner cell mass cellular morphogenesis	1/585	2/34367	0.033755	0.421701
1	GO:0045872	BP	positive regulation of rhodopsin gene expression	1/585	2/34367	0.033755	0.421701
1	GO:0072272	BP	proximal/distal pattern formation involved in metanephric nephron development	1/585	2/34367	0.033755	0.421701
1	GO:0009590	BP	detection of gravity	1/585	2/34367	0.033755	0.421701
1	GO:0006788	BP	heme oxidation	1/585	2/34367	0.033755	0.421701
1	GO:0034696	BP	response to prostaglandin F	1/585	2/34367	0.033755	0.421701
1	GO:0060577	BP	pulmonary vein morphogenesis	1/585	2/34367	0.033755	0.421701
1	GO:0070488	BP	neutrophil aggregation	1/585	2/34367	0.033755	0.421701
1	GO:1904325	BP	positive regulation of inhibitory G protein-coupled receptor phosphorylation	1/585	2/34367	0.033755	0.421701
1	GO:1904323	BP	regulation of inhibitory G protein-coupled receptor phosphorylation	1/585	2/34367	0.033755	0.421701
1	GO:0060214	BP	endocardium formation	1/585	2/34367	0.033755	0.421701
1	GO:0002246	BP	wound healing involved in inflammatory response	1/585	2/34367	0.033755	0.421701
1	GO:0046305	BP	alkanesulfonate biosynthetic process	1/585	2/34367	0.033755	0.421701
1	GO:0051583	BP	dopamine uptake involved in synaptic transmission	1/585	2/34367	0.033755	0.421701
1	GO:0070208	BP	protein heterotrimerization	1/585	2/34367	0.033755	0.421701
1	GO:2001144	BP	regulation of phosphatidylinositol-3,4,5-trisphosphate 5-phosphatase activity	1/585	2/34367	0.033755	0.421701
1	GO:2001145	BP	negative regulation of phosphatidylinositol-3,4,5-trisphosphate 5-phosphatase activity	1/585	2/34367	0.033755	0.421701
1	GO:0034516	BP	response to vitamin B6	1/585	2/34367	0.033755	0.421701
1	GO:0036145	BP	dendritic cell homeostasis	1/585	2/34367	0.033755	0.421701
1	GO:1900190	BP	regulation of single-species biofilm formation	1/585	2/34367	0.033755	0.421701
1	GO:1900191	BP	negative regulation of single-species biofilm formation	1/585	2/34367	0.033755	0.421701
1	GO:0046666	BP	retinal cell programmed cell death	1/585	2/34367	0.033755	0.421701
1	GO:0072592	BP	oxygen metabolic process	1/585	2/34367	0.033755	0.421701
1	GO:0043420	BP	anthranilate metabolic process	1/585	2/34367	0.033755	0.421701
1	GO:2000864	BP	regulation of estradiol secretion	1/585	2/34367	0.033755	0.421701
1	GO:0060480	BP	lung goblet cell differentiation	1/585	2/34367	0.033755	0.421701
1	GO:0002305	BP	CD8-positive, gamma-delta intraepithelial T cell differentiation	1/585	2/34367	0.033755	0.421701
1	GO:0002304	BP	gamma-delta intraepithelial T cell differentiation	1/585	2/34367	0.033755	0.421701
1	GO:0043402	BP	glucocorticoid mediated signaling pathway	1/585	2/34367	0.033755	0.421701
1	GO:0098528	BP	skeletal muscle fiber differentiation	1/585	2/34367	0.033755	0.421701
1	GO:0002362	BP	CD4-positive, CD25-positive, alpha-beta regulatory T cell lineage commitment	1/585	2/34367	0.033755	0.421701
1	GO:0072606	BP	interleukin-8 secretion	1/585	2/34367	0.033755	0.421701
1	GO:0010510	BP	regulation of acetyl-CoA biosynthetic process from pyruvate	1/585	2/34367	0.033755	0.421701
1	GO:2000503	BP	positive regulation of natural killer cell chemotaxis	1/585	2/34367	0.033755	0.421701
1	GO:0018880	BP	4-chlorobiphenyl metabolic process	1/585	2/34367	0.033755	0.421701
1	GO:1904021	BP	negative regulation of G protein-coupled receptor internalization	1/585	2/34367	0.033755	0.421701
1	GO:0019452	BP	L-cysteine catabolic process to taurine	1/585	2/34367	0.033755	0.421701
1	GO:2000557	BP	regulation of immunoglobulin production in mucosal tissue	1/585	2/34367	0.033755	0.421701
1	GO:2000552	BP	negative regulation of T-helper 2 cell cytokine production	1/585	2/34367	0.033755	0.421701
1	GO:2000558	BP	positive regulation of immunoglobulin production in mucosal tissue	1/585	2/34367	0.033755	0.421701
1	GO:0071663	BP	positive regulation of granzyme B production	1/585	2/34367	0.033755	0.421701
1	GO:0071661	BP	regulation of granzyme B production	1/585	2/34367	0.033755	0.421701
1	GO:0001997	BP	positive regulation of the force of heart contraction by epinephrine-norepinephrine	1/585	2/34367	0.033755	0.421701
1	GO:0021847	BP	ventricular zone neuroblast division	1/585	2/34367	0.033755	0.421701
1	GO:0016046	BP	detection of fungus	1/585	2/34367	0.033755	0.421701
1	GO:0070105	BP	positive regulation of interleukin-6-mediated signaling pathway	1/585	2/34367	0.033755	0.421701
1	GO:0045085	BP	negative regulation of interleukin-2 biosynthetic process	1/585	2/34367	0.033755	0.421701
1	GO:0002380	BP	immunoglobulin secretion involved in immune response	1/585	2/34367	0.033755	0.421701
1	GO:0031247	BP	actin rod assembly	1/585	2/34367	0.033755	0.421701
1	GO:0097022	BP	lymphocyte migration into lymph node	1/585	2/34367	0.033755	0.421701
1	GO:1903892	BP	negative regulation of ATF6-mediated unfolded protein response	1/585	2/34367	0.033755	0.421701
1	GO:0060460	BP	left lung morphogenesis	1/585	2/34367	0.033755	0.421701
1	GO:1903638	BP	positive regulation of protein insertion into mitochondrial outer membrane	1/585	2/34367	0.033755	0.421701
1	GO:1903636	BP	regulation of protein insertion into mitochondrial outer membrane	1/585	2/34367	0.033755	0.421701
1	GO:0140196	BP	positive regulation of adenylate cyclase-activating adrenergic receptor signaling pathway involved in heart process	1/585	2/34367	0.033755	0.421701
1	GO:0002879	BP	positive regulation of acute inflammatory response to non-antigenic stimulus	1/585	2/34367	0.033755	0.421701
1	GO:0033092	BP	positive regulation of immature T cell proliferation in thymus	1/585	2/34367	0.033755	0.421701
1	GO:0034371	BP	chylomicron remodeling	1/585	2/34367	0.033755	0.421701
1	GO:1900228	BP	regulation of single-species biofilm formation in or on host organism	1/585	2/34367	0.033755	0.421701
1	GO:1900229	BP	negative regulation of single-species biofilm formation in or on host organism	1/585	2/34367	0.033755	0.421701
1	GO:0060585	BP	positive regulation of prostaglandin-endoperoxide synthase activity	1/585	2/34367	0.033755	0.421701
1	GO:0060584	BP	regulation of prostaglandin-endoperoxide synthase activity	1/585	2/34367	0.033755	0.421701
1	GO:0097376	BP	interneuron axon guidance	1/585	2/34367	0.033755	0.421701
1	GO:0061044	BP	negative regulation of vascular wound healing	1/585	2/34367	0.033755	0.421701
1	GO:0019442	BP	tryptophan catabolic process to acetyl-CoA	1/585	2/34367	0.033755	0.421701
1	GO:0090675	BP	intermicrovillar adhesion	1/585	2/34367	0.033755	0.421701
1	GO:0045751	BP	negative regulation of Toll signaling pathway	1/585	2/34367	0.033755	0.421701
1	GO:0097053	BP	L-kynurenine catabolic process	1/585	2/34367	0.033755	0.421701
1	GO:0097052	BP	L-kynurenine metabolic process	1/585	2/34367	0.033755	0.421701
1	GO:0071954	BP	chemokine (C-C motif) ligand 11 production	1/585	2/34367	0.033755	0.421701
1	GO:0070494	BP	regulation of thrombin-activated receptor signaling pathway	1/585	2/34367	0.033755	0.421701
1	GO:0070495	BP	negative regulation of thrombin-activated receptor signaling pathway	1/585	2/34367	0.033755	0.421701
1	GO:0010982	BP	regulation of high-density lipoprotein particle clearance	1/585	2/34367	0.033755	0.421701
1	GO:0051389	BP	inactivation of MAPKK activity	1/585	2/34367	0.033755	0.421701
1	GO:0003348	BP	cardiac endothelial cell differentiation	1/585	2/34367	0.033755	0.421701
1	GO:0031443	BP	fast-twitch skeletal muscle fiber contraction	1/585	2/34367	0.033755	0.421701
1	GO:2001286	BP	regulation of caveolin-mediated endocytosis	1/585	2/34367	0.033755	0.421701
1	GO:0002415	BP	immunoglobulin transcytosis in epithelial cells mediated by polymeric immunoglobulin receptor	1/585	2/34367	0.033755	0.421701
1	GO:0090367	BP	negative regulation of mRNA modification	1/585	2/34367	0.033755	0.421701
1	GO:0090365	BP	regulation of mRNA modification	1/585	2/34367	0.033755	0.421701
5	GO:0046889	BP	positive regulation of lipid biosynthetic process	5/585	105/34367	0.0339128	0.422931
5	GO:0008306	BP	associative learning	5/585	105/34367	0.0339128	0.422931
7	GO:0032652	BP	regulation of interleukin-1 production	7/585	179/34367	0.0342011	0.42603
7	GO:0043524	BP	negative regulation of neuron apoptotic process	7/585	179/34367	0.0342011	0.42603
15	GO:0099177	BP	regulation of trans-synaptic signaling	15/585	501/34367	0.0343726	0.427916
3	GO:0120163	BP	negative regulation of cold-induced thermogenesis	3/585	42/34367	0.0345028	0.428789
3	GO:0002062	BP	chondrocyte differentiation	3/585	42/34367	0.0345028	0.428789
10	GO:0032868	BP	response to insulin	10/585	290/34367	0.0345483	0.429106
21	GO:0009991	BP	response to extracellular stimulus	21/585	777/34367	0.0349205	0.433225
15	GO:0023052	BP	signaling	15/585	503/34367	0.0349478	0.433313
5	GO:0045621	BP	positive regulation of lymphocyte differentiation	5/585	106/34367	0.0351134	0.434861
5	GO:0072091	BP	regulation of stem cell proliferation	5/585	106/34367	0.0351134	0.434861
24	GO:1903532	BP	positive regulation of secretion by cell	24/585	903/34367	0.0353122	0.436817
4	GO:0043124	BP	negative regulation of I-kappaB kinase/NF-kappaB signaling	4/585	73/34367	0.0360226	0.443808
4	GO:0015908	BP	fatty acid transport	4/585	73/34367	0.0360226	0.443808
26	GO:0043549	BP	regulation of kinase activity	26/585	1015/34367	0.0361694	0.445028
17	GO:0019932	BP	second-messenger-mediated signaling	17/585	595/34367	0.036184	0.445028
175	GO:0080090	BP	regulation of primary metabolic process	175/585	8963/34367	0.0365498	0.448753
3	GO:0045745	BP	positive regulation of G protein-coupled receptor signaling pathway	3/585	43/34367	0.0366356	0.449219
3	GO:2000249	BP	regulation of actin cytoskeleton reorganization	3/585	43/34367	0.0366356	0.449219
10	GO:0009266	BP	response to temperature stimulus	10/585	295/34367	0.0369256	0.449219
2	GO:0002294	BP	CD4-positive, alpha-beta T cell differentiation involved in immune response	2/585	18/34367	0.0369659	0.449219
2	GO:0042093	BP	T-helper cell differentiation	2/585	18/34367	0.0369659	0.449219
2	GO:0048172	BP	regulation of short-term neuronal synaptic plasticity	2/585	18/34367	0.0369659	0.449219
2	GO:0010867	BP	positive regulation of triglyceride biosynthetic process	2/585	18/34367	0.0369659	0.449219
2	GO:0031935	BP	regulation of chromatin silencing	2/585	18/34367	0.0369659	0.449219
2	GO:1903909	BP	regulation of receptor clustering	2/585	18/34367	0.0369659	0.449219
2	GO:0002360	BP	T cell lineage commitment	2/585	18/34367	0.0369659	0.449219
2	GO:0098581	BP	detection of external biotic stimulus	2/585	18/34367	0.0369659	0.449219
2	GO:0048016	BP	inositol phosphate-mediated signaling	2/585	18/34367	0.0369659	0.449219
4	GO:0051058	BP	negative regulation of small GTPase mediated signal transduction	4/585	74/34367	0.0375876	0.455997
6	GO:0090090	BP	negative regulation of canonical Wnt signaling pathway	6/585	145/34367	0.0381895	0.462513
3	GO:0060760	BP	positive regulation of response to cytokine stimulus	3/585	44/34367	0.0388345	0.468732
3	GO:0002367	BP	cytokine production involved in immune response	3/585	44/34367	0.0388345	0.468732
3	GO:0031342	BP	negative regulation of cell killing	3/585	44/34367	0.0388345	0.468732
4	GO:0051453	BP	regulation of intracellular pH	4/585	75/34367	0.039191	0.472501
12	GO:0007389	BP	pattern specification process	12/585	373/34367	0.0392978	0.473396
54	GO:0006357	BP	regulation of transcription by RNA polymerase II	54/585	2397/34367	0.040076	0.481813
6	GO:1901136	BP	carbohydrate derivative catabolic process	6/585	147/34367	0.0403875	0.485286
22	GO:0051347	BP	positive regulation of transferase activity	22/585	831/34367	0.0405735	0.485756
9	GO:0051224	BP	negative regulation of protein transport	9/585	247/34367	0.0406216	0.485756
7	GO:0043280	BP	positive regulation of cysteine-type endopeptidase activity involved in apoptotic process	7/585	186/34367	0.0407136	0.485756
4	GO:0097553	BP	calcium ion transmembrane import into cytosol	4/585	76/34367	0.040833	0.485756
2	GO:0002292	BP	T cell differentiation involved in immune response	2/585	19/34367	0.0408582	0.485756
2	GO:0002293	BP	alpha-beta T cell differentiation involved in immune response	2/585	19/34367	0.0408582	0.485756
2	GO:0009812	BP	flavonoid metabolic process	2/585	19/34367	0.0408582	0.485756
2	GO:0006516	BP	glycoprotein catabolic process	2/585	19/34367	0.0408582	0.485756
2	GO:0043650	BP	dicarboxylic acid biosynthetic process	2/585	19/34367	0.0408582	0.485756
2	GO:0034368	BP	protein-lipid complex remodeling	2/585	19/34367	0.0408582	0.485756
2	GO:0034369	BP	plasma lipoprotein particle remodeling	2/585	19/34367	0.0408582	0.485756
2	GO:0023019	BP	signal transduction involved in regulation of gene expression	2/585	19/34367	0.0408582	0.485756
2	GO:0007379	BP	segment specification	2/585	19/34367	0.0408582	0.485756
2	GO:0060339	BP	negative regulation of type I interferon-mediated signaling pathway	2/585	19/34367	0.0408582	0.485756
2	GO:1903236	BP	regulation of leukocyte tethering or rolling	2/585	19/34367	0.0408582	0.485756
2	GO:0034377	BP	plasma lipoprotein particle assembly	2/585	19/34367	0.0408582	0.485756
2	GO:0001502	BP	cartilage condensation	2/585	19/34367	0.0408582	0.485756
3	GO:0001937	BP	negative regulation of endothelial cell proliferation	3/585	45/34367	0.0410991	0.488348
10	GO:0006109	BP	regulation of carbohydrate metabolic process	10/585	303/34367	0.041268	0.490084
5	GO:0000018	BP	regulation of DNA recombination	5/585	111/34367	0.0415078	0.491935
5	GO:0070301	BP	cellular response to hydrogen peroxide	5/585	111/34367	0.0415078	0.491935
5	GO:0002221	BP	pattern recognition receptor signaling pathway	5/585	111/34367	0.0415078	0.491935
6	GO:0046434	BP	organophosphate catabolic process	6/585	148/34367	0.0415159	0.491935
7	GO:0001822	BP	kidney development	7/585	187/34367	0.0417054	0.493906
9	GO:0010952	BP	positive regulation of peptidase activity	9/585	251/34367	0.0421306	0.498666
20	GO:0031667	BP	response to nutrient levels	20/585	738/34367	0.0422005	0.499217
14	GO:0070482	BP	response to oxygen levels	14/585	462/34367	0.04247	0.502127
9	GO:0062013	BP	positive regulation of small molecule metabolic process	9/585	252/34367	0.0425421	0.502702
7	GO:0032355	BP	response to estradiol	7/585	188/34367	0.0427126	0.504438
178	GO:0031323	BP	regulation of cellular metabolic process	178/585	9185/34367	0.0427905	0.505079
14	GO:0001906	BP	cell killing	14/585	465/34367	0.0432556	0.510287
9	GO:1903531	BP	negative regulation of secretion by cell	9/585	254/34367	0.0434061	0.511202
9	GO:1904950	BP	negative regulation of establishment of protein localization	9/585	254/34367	0.0434061	0.511202
3	GO:0001975	BP	response to amphetamine	3/585	46/34367	0.0434288	0.511202
3	GO:0030890	BP	positive regulation of B cell proliferation	3/585	46/34367	0.0434288	0.511202
28	GO:0071345	BP	cellular response to cytokine stimulus	28/585	1118/34367	0.0444011	0.52236
20	GO:0040008	BP	regulation of growth	20/585	748/34367	0.0445292	0.522732
2	GO:2000831	BP	regulation of steroid hormone secretion	2/585	20/34367	0.0448971	0.522732
2	GO:0006525	BP	arginine metabolic process	2/585	20/34367	0.0448971	0.522732
2	GO:0002052	BP	positive regulation of neuroblast proliferation	2/585	20/34367	0.0448971	0.522732
2	GO:0034367	BP	protein-containing complex remodeling	2/585	20/34367	0.0448971	0.522732
2	GO:0021681	BP	cerebellar granular layer development	2/585	20/34367	0.0448971	0.522732
2	GO:2000482	BP	regulation of interleukin-8 secretion	2/585	20/34367	0.0448971	0.522732
2	GO:0031998	BP	regulation of fatty acid beta-oxidation	2/585	20/34367	0.0448971	0.522732
2	GO:0090330	BP	regulation of platelet aggregation	2/585	20/34367	0.0448971	0.522732
2	GO:0009435	BP	NAD biosynthetic process	2/585	20/34367	0.0448971	0.522732
2	GO:0002726	BP	positive regulation of T cell cytokine production	2/585	20/34367	0.0448971	0.522732
2	GO:0042535	BP	positive regulation of tumor necrosis factor biosynthetic process	2/585	20/34367	0.0448971	0.522732
2	GO:0086009	BP	membrane repolarization	2/585	20/34367	0.0448971	0.522732
2	GO:0007250	BP	activation of NF-kappaB-inducing kinase activity	2/585	20/34367	0.0448971	0.522732
2	GO:0046519	BP	sphingoid metabolic process	2/585	20/34367	0.0448971	0.522732
2	GO:0051004	BP	regulation of lipoprotein lipase activity	2/585	20/34367	0.0448971	0.522732
2	GO:0071425	BP	hematopoietic stem cell proliferation	2/585	20/34367	0.0448971	0.522732
2	GO:0098743	BP	cell aggregation	2/585	20/34367	0.0448971	0.522732
5	GO:0045638	BP	negative regulation of myeloid cell differentiation	5/585	114/34367	0.0456604	0.53133
3	GO:0050873	BP	brown fat cell differentiation	3/585	47/34367	0.045823	0.531776
3	GO:2001222	BP	regulation of neuron migration	3/585	47/34367	0.045823	0.531776
3	GO:0016358	BP	dendrite development	3/585	47/34367	0.045823	0.531776
3	GO:0008542	BP	visual learning	3/585	47/34367	0.045823	0.531776
3	GO:0010039	BP	response to iron ion	3/585	47/34367	0.045823	0.531776
5	GO:0045639	BP	positive regulation of myeloid cell differentiation	5/585	115/34367	0.0470976	0.534206
4	GO:0032655	BP	regulation of interleukin-12 production	4/585	80/34367	0.0477858	0.534206
4	GO:0055081	BP	anion homeostasis	4/585	80/34367	0.0477858	0.534206
3	GO:1904036	BP	negative regulation of epithelial cell apoptotic process	3/585	48/34367	0.0482813	0.534206
3	GO:0048662	BP	negative regulation of smooth muscle cell proliferation	3/585	48/34367	0.0482813	0.534206
3	GO:0042304	BP	regulation of fatty acid biosynthetic process	3/585	48/34367	0.0482813	0.534206
3	GO:0002691	BP	regulation of cellular extravasation	3/585	48/34367	0.0482813	0.534206
5	GO:2001237	BP	negative regulation of extrinsic apoptotic signaling pathway	5/585	116/34367	0.0485614	0.534206
16	GO:0007167	BP	enzyme linked receptor protein signaling pathway	16/585	572/34367	0.0490396	0.534206
2	GO:0032656	BP	regulation of interleukin-13 production	2/585	21/34367	0.0490764	0.534206
2	GO:2000668	BP	regulation of dendritic cell apoptotic process	2/585	21/34367	0.0490764	0.534206
2	GO:0006883	BP	cellular sodium ion homeostasis	2/585	21/34367	0.0490764	0.534206
2	GO:0009299	BP	mRNA transcription	2/585	21/34367	0.0490764	0.534206
2	GO:0002862	BP	negative regulation of inflammatory response to antigenic stimulus	2/585	21/34367	0.0490764	0.534206
2	GO:0051127	BP	positive regulation of actin nucleation	2/585	21/34367	0.0490764	0.534206
2	GO:1904469	BP	positive regulation of tumor necrosis factor secretion	2/585	21/34367	0.0490764	0.534206
2	GO:1901626	BP	regulation of postsynaptic membrane organization	2/585	21/34367	0.0490764	0.534206
2	GO:0010269	BP	response to selenium ion	2/585	21/34367	0.0490764	0.534206
2	GO:0002287	BP	alpha-beta T cell activation involved in immune response	2/585	21/34367	0.0490764	0.534206
2	GO:0046348	BP	amino sugar catabolic process	2/585	21/34367	0.0490764	0.534206
2	GO:2001185	BP	regulation of CD8-positive, alpha-beta T cell activation	2/585	21/34367	0.0490764	0.534206
2	GO:0045022	BP	early endosome to late endosome transport	2/585	21/34367	0.0490764	0.534206
2	GO:0090026	BP	positive regulation of monocyte chemotaxis	2/585	21/34367	0.0490764	0.534206
2	GO:0015844	BP	monoamine transport	2/585	21/34367	0.0490764	0.534206
2	GO:0048148	BP	behavioral response to cocaine	2/585	21/34367	0.0490764	0.534206
2	GO:0032026	BP	response to magnesium ion	2/585	21/34367	0.0490764	0.534206
169	GO:0051171	BP	regulation of nitrogen compound metabolic process	169/585	8713/34367	0.049399	0.534206
4	GO:0070373	BP	negative regulation of ERK1 and ERK2 cascade	4/585	81/34367	0.04962	0.534206
29	GO:0010942	BP	positive regulation of cell death	29/585	1175/34367	0.0496869	0.534206
9	GO:0043523	BP	regulation of neuron apoptotic process	9/585	266/34367	0.049739	0.534206
31	GO:0031012	CC	extracellular matrix	31/585	531/34367	5.83834e-07	0.000345679
52	GO:0009897	CC	external side of plasma membrane	52/585	569/34367	6.92405e-07	0.000345679
25	GO:0043235	CC	receptor complex	25/585	443/34367	8.14973e-07	0.000345679
44	GO:0009986	CC	cell surface	44/585	897/34367	1.06326e-06	0.000349078
54	GO:0098552	CC	side of membrane	54/585	728/34367	1.31109e-06	0.000359718
83	GO:0005576	CC	extracellular region	83/585	1603/34367	2.3026e-06	0.000391295
93	GO:0005615	CC	extracellular space	93/585	2071/34367	2.53476e-06	0.000391295
22	GO:0062023	CC	collagen-containing extracellular matrix	22/585	415/34367	3.30418e-06	0.000444464
6	GO:0034364	CC	high-density lipoprotein particle	6/585	28/34367	6.49474e-06	0.000640136
3	GO:0042105	CC	alpha-beta T cell receptor complex	3/585	4/34367	1.93802e-05	0.00154666
6	GO:1990777	CC	lipoprotein particle	6/585	38/34367	4.11949e-05	0.0029867
6	GO:0034358	CC	plasma lipoprotein particle	6/585	38/34367	4.11949e-05	0.0029867
50	GO:0031226	CC	intrinsic component of plasma membrane	50/585	1616/34367	6.62534e-05	0.00428105
8	GO:0005581	CC	collagen trimer	8/585	82/34367	7.93079e-05	0.0049453
6	GO:0032994	CC	protein-lipid complex	6/585	44/34367	9.66167e-05	0.00583739
3	GO:0044214	CC	spanning component of plasma membrane	3/585	8/34367	0.000257825	0.0130983
3	GO:0089717	CC	spanning component of membrane	3/585	8/34367	0.000257825	0.0130983
3	GO:0005583	CC	fibrillar collagen trimer	3/585	9/34367	0.000381846	0.0181085
11	GO:0098802	CC	plasma membrane signaling receptor complex	11/585	193/34367	0.000507761	0.0232051
45	GO:0005887	CC	integral component of plasma membrane	45/585	1537/34367	0.000528421	0.0238872
9	GO:0019814	CC	immunoglobulin complex	9/585	135/34367	0.000528825	0.0238872
3	GO:0048237	CC	rough endoplasmic reticulum lumen	3/585	10/34367	0.000538601	0.0239992
5	GO:0042101	CC	T cell receptor complex	5/585	42/34367	0.000710436	0.030329
5	GO:0001772	CC	immunological synapse	5/585	43/34367	0.000792776	0.0324205
7	GO:0042571	CC	immunoglobulin complex, circulating	7/585	93/34367	0.00107116	0.041579
2	GO:0034363	CC	intermediate-density lipoprotein particle	2/585	4/34367	0.00169659	0.0581517
57	GO:0042995	CC	cell projection	57/585	2212/34367	0.00209124	0.068844
11	GO:0000786	CC	nucleosome	11/585	233/34367	0.00231905	0.0744843
2	GO:0034366	CC	spherical high-density lipoprotein particle	2/585	5/34367	0.00279576	0.0850579
2	GO:0035976	CC	transcription factor AP-1 complex	2/585	5/34367	0.00279576	0.0850579
23	GO:0098797	CC	plasma membrane protein complex	23/585	706/34367	0.00299804	0.0893066
11	GO:0044815	CC	DNA packaging complex	11/585	243/34367	0.00319987	0.0946594
39	GO:0005623	CC	obsolete cell	39/585	1425/34367	0.0044034	0.117285
16	GO:0045121	CC	membrane raft	16/585	441/34367	0.00452674	0.119234
16	GO:0098857	CC	membrane microdomain	16/585	445/34367	0.00485463	0.126469
203	GO:0031224	CC	intrinsic component of membrane	203/585	10093/34367	0.00517688	0.13315
8	GO:0030018	CC	Z disc	8/585	160/34367	0.00629997	0.152771
12	GO:0032993	CC	protein-DNA complex	12/585	310/34367	0.00732418	0.171577
20	GO:0005911	CC	cell-cell junction	20/585	636/34367	0.00811252	0.183804
5	GO:0046658	CC	anchored component of plasma membrane	5/585	75/34367	0.0091261	0.202268
38	GO:0043005	CC	neuron projection	38/585	1453/34367	0.00920486	0.203592
2	GO:0002177	CC	manchette	2/585	9/34367	0.00961987	0.207618
16	GO:0098589	CC	membrane region	16/585	474/34367	0.0104508	0.22244
3	GO:0031674	CC	I band	3/585	27/34367	0.0105937	0.22478
2	GO:0016600	CC	flotillin complex	2/585	10/34367	0.0118902	0.242891
196	GO:0016021	CC	integral component of membrane	196/585	9914/34367	0.0129462	0.260727
2	GO:0030056	CC	hemidesmosome	2/585	11/34367	0.01437	0.279913
6	GO:0044853	CC	plasma membrane raft	6/585	120/34367	0.0169953	0.280967
1	GO:0070743	CC	interleukin-23 complex	1/585	1/34367	0.0170221	0.280967
1	GO:0005584	CC	collagen type I trimer	1/585	1/34367	0.0170221	0.280967
5	GO:0005901	CC	caveola	5/585	92/34367	0.0206058	0.324
45	GO:0031410	CC	cytoplasmic vesicle	45/585	1872/34367	0.0210917	0.330483
45	GO:0097708	CC	intracellular vesicle	45/585	1877/34367	0.0213457	0.333454
2	GO:0034362	CC	low-density lipoprotein particle	2/585	14/34367	0.0229894	0.348474
2	GO:0032591	CC	dendritic spine membrane	2/585	14/34367	0.0229894	0.348474
3	GO:0002102	CC	podosome	3/585	36/34367	0.0231141	0.348881
2	GO:0042627	CC	chylomicron	2/585	15/34367	0.0262313	0.382698
4	GO:0060076	CC	excitatory synapse	4/585	67/34367	0.0274376	0.396242
13	GO:0030141	CC	secretory granule	13/585	403/34367	0.0294071	0.416327
49	GO:0120025	CC	plasma membrane bounded cell projection	49/585	2114/34367	0.0295343	0.416327
33	GO:0098590	CC	plasma membrane region	33/585	1328/34367	0.0299541	0.420104
2	GO:0042581	CC	specific granule	2/585	17/34367	0.0332263	0.421701
2	GO:0043194	CC	axon initial segment	2/585	17/34367	0.0332263	0.421701
1	GO:0005592	CC	collagen type XI trimer	1/585	2/34367	0.033755	0.421701
1	GO:0042583	CC	chromaffin granule	1/585	2/34367	0.033755	0.421701
1	GO:0045092	CC	interleukin-18 receptor complex	1/585	2/34367	0.033755	0.421701
1	GO:0046691	CC	intracellular canaliculus	1/585	2/34367	0.033755	0.421701
1	GO:0098985	CC	asymmetric, glutamatergic, excitatory synapse	1/585	2/34367	0.033755	0.421701
1	GO:0032997	CC	Fc receptor complex	1/585	2/34367	0.033755	0.421701
1	GO:0032998	CC	Fc-epsilon receptor I complex	1/585	2/34367	0.033755	0.421701
1	GO:0032010	CC	phagolysosome	1/585	2/34367	0.033755	0.421701
1	GO:0097442	CC	CA3 pyramidal cell dendrite	1/585	2/34367	0.033755	0.421701
1	GO:0099029	CC	anchored component of presynaptic active zone membrane	1/585	2/34367	0.033755	0.421701
1	GO:0000417	CC	HIR complex	1/585	2/34367	0.033755	0.421701
1	GO:0032449	CC	CBM complex	1/585	2/34367	0.033755	0.421701
1	GO:1990026	CC	hippocampal mossy fiber expansion	1/585	2/34367	0.033755	0.421701
1	GO:0071914	CC	prominosome	1/585	2/34367	0.033755	0.421701
1	GO:0043514	CC	interleukin-12 complex	1/585	2/34367	0.033755	0.421701
1	GO:0071065	CC	alpha9-beta1 integrin-vascular cell adhesion molecule-1 complex	1/585	2/34367	0.033755	0.421701
8	GO:0031225	CC	anchored component of membrane	8/585	220/34367	0.0355294	0.439242
2	GO:0045178	CC	basal part of cell	2/585	20/34367	0.0448971	0.522732
6	GO:0045211	CC	postsynaptic membrane	6/585	153/34367	0.0474547	0.534206
3	GO:0098636	CC	protein complex involved in cell adhesion	3/585	48/34367	0.0482813	0.534206
2	GO:0034385	CC	triglyceride-rich plasma lipoprotein particle	2/585	21/34367	0.0490764	0.534206
2	GO:0034361	CC	very-low-density lipoprotein particle	2/585	21/34367	0.0490764	0.534206
6	GO:0003953	MF	NAD+ nucleosidase activity	6/585	16/34367	1.64258e-07	0.000345679
16	GO:0140375	MF	immune receptor activity	16/585	144/34367	1.90797e-07	0.000345679
10	GO:0008009	MF	chemokine activity	10/585	52/34367	2.16448e-07	0.000345679
21	GO:0005125	MF	cytokine activity	21/585	342/34367	5.38988e-07	0.000345679
13	GO:0004896	MF	cytokine receptor activity	13/585	116/34367	7.29487e-07	0.000345679
10	GO:0042379	MF	chemokine receptor binding	10/585	79/34367	9.50551e-07	0.000345679
32	GO:0048018	MF	receptor ligand activity	32/585	682/34367	9.57771e-07	0.000345679
25	GO:0030246	MF	carbohydrate binding	25/585	387/34367	1.05878e-06	0.000349078
33	GO:0030546	MF	signaling receptor activator activity	33/585	687/34367	1.11555e-06	0.000352252
34	GO:0030545	MF	receptor regulator activity	34/585	738/34367	1.74854e-06	0.000377756
75	GO:0005102	MF	signaling receptor binding	75/585	2175/34367	1.84969e-06	0.000388559
4	GO:0023024	MF	MHC class I protein complex binding	4/585	7/34367	2.79257e-06	0.000405422
6	GO:0004950	MF	chemokine receptor activity	6/585	26/34367	4.08548e-06	0.000482591
6	GO:0001637	MF	G protein-coupled chemoattractant receptor activity	6/585	27/34367	5.17733e-06	0.000545496
13	GO:0008528	MF	G protein-coupled peptide receptor activity	13/585	169/34367	7.211e-06	0.000688522
13	GO:0001653	MF	peptide receptor activity	13/585	178/34367	1.26281e-05	0.00107606
8	GO:0005518	MF	collagen binding	8/585	66/34367	1.6211e-05	0.00133869
5	GO:0019957	MF	C-C chemokine binding	5/585	24/34367	4.5678e-05	0.00323497
5	GO:0016493	MF	C-C chemokine receptor activity	5/585	24/34367	4.5678e-05	0.00323497
263	GO:0005515	MF	protein binding	263/585	12643/34367	4.65045e-05	0.00326439
12	GO:0016798	MF	hydrolase activity, acting on glycosyl bonds	12/585	175/34367	5.02222e-05	0.0034214
17	GO:0001664	MF	G protein-coupled receptor binding	17/585	326/34367	5.17962e-05	0.00349469
4	GO:0023023	MF	MHC protein complex binding	4/585	13/34367	5.25852e-05	0.00352568
4	GO:0061809	MF	NAD+ nucleotidase, cyclic ADP-ribose generating	4/585	14/34367	7.26285e-05	0.00460943
15	GO:0008236	MF	serine-type peptidase activity	15/585	277/34367	9.28631e-05	0.00570734
6	GO:0016799	MF	hydrolase activity, hydrolyzing N-glycosyl compounds	6/585	44/34367	9.66167e-05	0.00583739
4	GO:0050135	MF	NAD(P)+ nucleosidase activity	4/585	15/34367	9.77067e-05	0.00587009
15	GO:0017171	MF	serine hydrolase activity	15/585	281/34367	0.000108846	0.00636065
15	GO:0016825	MF	hydrolase activity, acting on acid phosphorus-nitrogen bonds	15/585	281/34367	0.000108846	0.00636065
13	GO:0019955	MF	cytokine binding	13/585	220/34367	0.000113461	0.00655863
6	GO:0048020	MF	CCR chemokine receptor binding	6/585	47/34367	0.00014076	0.00788171
14	GO:0004252	MF	serine-type endopeptidase activity	14/585	256/34367	0.000142178	0.00793968
17	GO:0005126	MF	cytokine receptor binding	17/585	359/34367	0.000166205	0.00895412
6	GO:0005044	MF	scavenger receptor activity	6/585	49/34367	0.000178122	0.00950044
2	GO:0051978	MF	lysophospholipid:sodium symporter activity	2/585	2/34367	0.000289266	0.0142226
2	GO:0061810	MF	NAD glycohydrolase activity	2/585	2/34367	0.000289266	0.0142226
7	GO:0038024	MF	cargo receptor activity	7/585	82/34367	0.000504432	0.0231023
43	GO:0003700	MF	DNA-binding transcription factor activity	43/585	1461/34367	0.000571146	0.025239
9	GO:0003823	MF	antigen binding	9/585	156/34367	0.00147564	0.0536753
4	GO:0015026	MF	coreceptor activity	4/585	30/34367	0.00160254	0.0573164
4	GO:0005070	MF	obsolete SH3/SH2 adaptor activity	4/585	30/34367	0.00160254	0.0573164
7	GO:0034987	MF	immunoglobulin receptor binding	7/585	100/34367	0.00163517	0.0581517
2	GO:0030492	MF	hemoglobin binding	2/585	4/34367	0.00169659	0.0581517
31	GO:0005509	MF	calcium ion binding	31/585	1011/34367	0.0017999	0.0612999
10	GO:0004713	MF	protein tyrosine kinase activity	10/585	193/34367	0.0018413	0.0623127
3	GO:0004875	MF	complement receptor activity	3/585	15/34367	0.00191668	0.064254
7	GO:0004714	MF	transmembrane receptor protein tyrosine kinase activity	7/585	103/34367	0.00193787	0.0647611
7	GO:0004620	MF	phospholipase activity	7/585	106/34367	0.00228224	0.0744843
10	GO:0019838	MF	growth factor binding	10/585	200/34367	0.00238823	0.0761244
2	GO:0060230	MF	lipoprotein lipase activator activity	2/585	5/34367	0.00279576	0.0850579
2	GO:0004630	MF	phospholipase D activity	2/585	5/34367	0.00279576	0.0850579
13	GO:0005539	MF	glycosaminoglycan binding	13/585	321/34367	0.00370212	0.105015
3	GO:0005003	MF	ephrin receptor activity	3/585	19/34367	0.00388072	0.107767
68	GO:0098772	MF	molecular function regulator	68/585	2832/34367	0.00388481	0.107767
8	GO:0016298	MF	lipase activity	8/585	149/34367	0.00412829	0.111583
8	GO:0004867	MF	serine-type endopeptidase inhibitor activity	8/585	151/34367	0.00447226	0.118676
7	GO:0019199	MF	transmembrane receptor protein kinase activity	7/585	121/34367	0.00476182	0.124202
3	GO:0004653	MF	polypeptide N-acetylgalactosaminyltransferase activity	3/585	21/34367	0.0051939	0.13315
27	GO:0000981	MF	DNA-binding transcription factor activity, RNA polymerase II-specific	27/585	893/34367	0.00528455	0.134876
2	GO:0003956	MF	NAD(P)+-protein-arginine ADP-ribosyltransferase activity	2/585	7/34367	0.00573969	0.142084
2	GO:0005124	MF	scavenger receptor binding	2/585	7/34367	0.00573969	0.142084
3	GO:0001614	MF	purinergic nucleotide receptor activity	3/585	23/34367	0.00674425	0.160096
3	GO:0030247	MF	polysaccharide binding	3/585	23/34367	0.00674425	0.160096
3	GO:0016502	MF	nucleotide receptor activity	3/585	23/34367	0.00674425	0.160096
2	GO:0016160	MF	amylase activity	2/585	8/34367	0.00756698	0.174112
2	GO:0004556	MF	alpha-amylase activity	2/585	8/34367	0.00756698	0.174112
2	GO:0016494	MF	C-X-C chemokine receptor activity	2/585	8/34367	0.00756698	0.174112
2	GO:0103025	MF	alpha-amylase activity (releasing maltohexaose)	2/585	8/34367	0.00756698	0.174112
3	GO:0005540	MF	hyaluronic acid binding	3/585	24/34367	0.00761149	0.174112
3	GO:0004622	MF	lysophospholipase activity	3/585	24/34367	0.00761149	0.174112
2	GO:0036122	MF	BMP binding	2/585	9/34367	0.00961987	0.207618
73	GO:0060089	MF	molecular transducer activity	73/585	3201/34367	0.00974049	0.209587
73	GO:0038023	MF	signaling receptor activity	73/585	3201/34367	0.00974049	0.209587
5	GO:0005504	MF	fatty acid binding	5/585	77/34367	0.0101641	0.218043
4	GO:0008376	MF	acetylgalactosaminyltransferase activity	4/585	51/34367	0.0110446	0.233183
3	GO:0036041	MF	long-chain fatty acid binding	3/585	28/34367	0.0117173	0.242891
2	GO:0039706	MF	co-receptor binding	2/585	10/34367	0.0118902	0.242891
2	GO:0004982	MF	N-formyl peptide receptor activity	2/585	10/34367	0.0118902	0.242891
2	GO:0016004	MF	phospholipase activator activity	2/585	10/34367	0.0118902	0.242891
8	GO:0008083	MF	growth factor activity	8/585	184/34367	0.013924	0.277806
425	GO:0005488	MF	binding	425/585	23344/34367	0.0139453	0.277821
2	GO:0003810	MF	protein-glutamine gamma-glutamyltransferase activity	2/585	11/34367	0.01437	0.279913
1	GO:0047127	MF	thiomorpholine-carboxylate dehydrogenase activity	1/585	1/34367	0.0170221	0.280967
1	GO:0043250	MF	sodium-dependent organic anion transmembrane transporter activity	1/585	1/34367	0.0170221	0.280967
1	GO:0038117	MF	C-C motif chemokine 19 receptor activity	1/585	1/34367	0.0170221	0.280967
1	GO:0060182	MF	apelin receptor activity	1/585	1/34367	0.0170221	0.280967
1	GO:0035757	MF	chemokine (C-C motif) ligand 19 binding	1/585	1/34367	0.0170221	0.280967
1	GO:0035758	MF	chemokine (C-C motif) ligand 21 binding	1/585	1/34367	0.0170221	0.280967
1	GO:0045519	MF	interleukin-23 receptor binding	1/585	1/34367	0.0170221	0.280967
1	GO:0102707	MF	S-adenosyl-L-methionine:beta-alanine N-methyltransferase activity	1/585	1/34367	0.0170221	0.280967
1	GO:0017172	MF	cysteine dioxygenase activity	1/585	1/34367	0.0170221	0.280967
1	GO:1901480	MF	oleate transmembrane transporter activity	1/585	1/34367	0.0170221	0.280967
1	GO:0046715	MF	active borate transmembrane transporter activity	1/585	1/34367	0.0170221	0.280967
1	GO:0004502	MF	kynurenine 3-monooxygenase activity	1/585	1/34367	0.0170221	0.280967
1	GO:0030748	MF	amine N-methyltransferase activity	1/585	1/34367	0.0170221	0.280967
1	GO:0050459	MF	ethanolamine-phosphate phospho-lyase activity	1/585	1/34367	0.0170221	0.280967
1	GO:0008336	MF	gamma-butyrobetaine dioxygenase activity	1/585	1/34367	0.0170221	0.280967
1	GO:0086087	MF	voltage-gated potassium channel activity involved in bundle of His cell action potential repolarization	1/585	1/34367	0.0170221	0.280967
1	GO:0061811	MF	ADP-ribosyl cyclase activity	1/585	1/34367	0.0170221	0.280967
1	GO:0061812	MF	cyclic ADP-ribose hydrolase	1/585	1/34367	0.0170221	0.280967
1	GO:0005130	MF	granulocyte colony-stimulating factor receptor binding	1/585	1/34367	0.0170221	0.280967
1	GO:0031707	MF	endothelin A receptor binding	1/585	1/34367	0.0170221	0.280967
1	GO:0061981	MF	3-hydroxykynureninase activity	1/585	1/34367	0.0170221	0.280967
1	GO:0038121	MF	C-C motif chemokine 21 receptor activity	1/585	1/34367	0.0170221	0.280967
1	GO:0031729	MF	CCR4 chemokine receptor binding	1/585	1/34367	0.0170221	0.280967
1	GO:0033883	MF	pyridoxal phosphatase activity	1/585	1/34367	0.0170221	0.280967
1	GO:0008700	MF	4-hydroxy-2-oxoglutarate aldolase activity	1/585	1/34367	0.0170221	0.280967
1	GO:0070553	MF	nicotinic acid receptor activity	1/585	1/34367	0.0170221	0.280967
1	GO:0001856	MF	complement component C5a binding	1/585	1/34367	0.0170221	0.280967
1	GO:0140348	MF	lysophosphatidylcholine flippase activity	1/585	1/34367	0.0170221	0.280967
1	GO:0098615	MF	dimethyl selenide methyltransferase activity	1/585	1/34367	0.0170221	0.280967
1	GO:0009032	MF	thymidine phosphorylase activity	1/585	1/34367	0.0170221	0.280967
1	GO:0016154	MF	pyrimidine-nucleoside phosphorylase activity	1/585	1/34367	0.0170221	0.280967
1	GO:0004790	MF	thioether S-methyltransferase activity	1/585	1/34367	0.0170221	0.280967
1	GO:0042164	MF	interleukin-12 alpha subunit binding	1/585	1/34367	0.0170221	0.280967
1	GO:0086090	MF	voltage-gated potassium channel activity involved in SA node cell action potential repolarization	1/585	1/34367	0.0170221	0.280967
1	GO:0004621	MF	glycosylphosphatidylinositol phospholipase D activity	1/585	1/34367	0.0170221	0.280967
1	GO:0004607	MF	phosphatidylcholine-sterol O-acyltransferase activity	1/585	1/34367	0.0170221	0.280967
1	GO:0030429	MF	kynureninase activity	1/585	1/34367	0.0170221	0.280967
2	GO:0031732	MF	CCR7 chemokine receptor binding	2/585	12/34367	0.0170514	0.280967
2	GO:0005005	MF	transmembrane-ephrin receptor activity	2/585	12/34367	0.0170514	0.280967
2	GO:1990405	MF	protein antigen binding	2/585	12/34367	0.0170514	0.280967
2	GO:0005452	MF	inorganic anion exchanger activity	2/585	13/34367	0.019927	0.315937
2	GO:0055102	MF	lipase inhibitor activity	2/585	13/34367	0.019927	0.315937
2	GO:0004568	MF	chitinase activity	2/585	13/34367	0.019927	0.315937
2	GO:0060229	MF	lipase activator activity	2/585	13/34367	0.019927	0.315937
4	GO:0005201	MF	extracellular matrix structural constituent	4/585	61/34367	0.0202119	0.31927
6	GO:0015294	MF	solute:cation symporter activity	6/585	125/34367	0.020351	0.320756
5	GO:0015370	MF	solute:sodium symporter activity	5/585	92/34367	0.0206058	0.324
17	GO:0046982	MF	protein heterodimerization activity	17/585	562/34367	0.0206174	0.324
3	GO:0050786	MF	RAGE receptor binding	3/585	35/34367	0.0214528	0.333454
3	GO:1900750	MF	oligopeptide binding	3/585	35/34367	0.0214528	0.333454
2	GO:0005324	MF	long-chain fatty acid transporter activity	2/585	14/34367	0.0229894	0.348474
2	GO:0045236	MF	CXCR chemokine receptor binding	2/585	14/34367	0.0229894	0.348474
3	GO:0005109	MF	frizzled binding	3/585	36/34367	0.0231141	0.348881
8	GO:0004222	MF	metalloendopeptidase activity	8/585	204/34367	0.0241855	0.362241
32	GO:0000976	MF	transcription regulatory region sequence-specific DNA binding	32/585	1244/34367	0.0245326	0.366412
11	GO:0008237	MF	metallopeptidase activity	11/585	316/34367	0.0247189	0.368424
32	GO:0001067	MF	regulatory region nucleic acid binding	32/585	1248/34367	0.0247674	0.368736
6	GO:0005178	MF	integrin binding	6/585	131/34367	0.0249383	0.369633
6	GO:0004553	MF	hydrolase activity, hydrolyzing O-glycosyl compounds	6/585	132/34367	0.0257645	0.380501
2	GO:0050544	MF	arachidonic acid binding	2/585	15/34367	0.0262313	0.382698
2	GO:0050542	MF	icosanoid binding	2/585	15/34367	0.0262313	0.382698
3	GO:0042287	MF	MHC protein binding	3/585	38/34367	0.0266403	0.387344
7	GO:0015293	MF	symporter activity	7/585	170/34367	0.0268995	0.390317
14	GO:0001228	MF	DNA-binding transcription activator activity, RNA polymerase II-specific	14/585	450/34367	0.0269938	0.391419
14	GO:0001216	MF	DNA-binding transcription activator activity	14/585	452/34367	0.0276585	0.398894
30	GO:0070011	MF	peptidase activity, acting on L-amino acid peptides	30/585	1173/34367	0.0281856	0.405403
4	GO:0008028	MF	monocarboxylic acid transmembrane transporter activity	4/585	68/34367	0.0287731	0.411638
2	GO:0005328	MF	neurotransmitter:sodium symporter activity	2/585	16/34367	0.0296459	0.416327
2	GO:0046935	MF	1-phosphatidylinositol-3-kinase regulator activity	2/585	16/34367	0.0296459	0.416327
2	GO:0015355	MF	secondary active monocarboxylate transmembrane transporter activity	2/585	16/34367	0.0296459	0.416327
3	GO:0003950	MF	NAD+ ADP-ribosyltransferase activity	3/585	40/34367	0.0304372	0.421701
31	GO:0008233	MF	peptidase activity	31/585	1221/34367	0.0311566	0.421701
17	GO:0030414	MF	peptidase inhibitor activity	17/585	579/34367	0.0325459	0.421701
47	GO:0140110	MF	transcription regulator activity	47/585	2023/34367	0.0328588	0.421701
2	GO:0038187	MF	pattern recognition receptor activity	2/585	17/34367	0.0332263	0.421701
2	GO:0008061	MF	chitin binding	2/585	17/34367	0.0332263	0.421701
2	GO:0043274	MF	phospholipase binding	2/585	17/34367	0.0332263	0.421701
1	GO:0005139	MF	interleukin-7 receptor binding	1/585	2/34367	0.033755	0.421701
1	GO:0004465	MF	lipoprotein lipase activity	1/585	2/34367	0.033755	0.421701
1	GO:0004641	MF	phosphoribosylformylglycinamidine cyclo-ligase activity	1/585	2/34367	0.033755	0.421701
1	GO:0004644	MF	phosphoribosylglycinamide formyltransferase activity	1/585	2/34367	0.033755	0.421701
1	GO:0004878	MF	complement component C5a receptor activity	1/585	2/34367	0.033755	0.421701
1	GO:0017050	MF	D-erythro-sphingosine kinase activity	1/585	2/34367	0.033755	0.421701
1	GO:0004740	MF	pyruvate dehydrogenase (acetyl-transferring) kinase activity	1/585	2/34367	0.033755	0.421701
1	GO:1904493	MF	tetrahydrofolyl-poly(glutamate) polymer binding	1/585	2/34367	0.033755	0.421701
1	GO:0004392	MF	heme oxygenase (decyclizing) activity	1/585	2/34367	0.033755	0.421701
1	GO:0005006	MF	epidermal growth factor-activated receptor activity	1/585	2/34367	0.033755	0.421701
1	GO:0004067	MF	asparaginase activity	1/585	2/34367	0.033755	0.421701
1	GO:0015495	MF	gamma-aminobutyric acid:proton symporter activity	1/585	2/34367	0.033755	0.421701
1	GO:0023030	MF	MHC class Ib protein binding, via antigen binding groove	1/585	2/34367	0.033755	0.421701
1	GO:0004637	MF	phosphoribosylamine-glycine ligase activity	1/585	2/34367	0.033755	0.421701
1	GO:0019972	MF	interleukin-12 binding	1/585	2/34367	0.033755	0.421701
1	GO:0043423	MF	3-phosphoinositide-dependent protein kinase binding	1/585	2/34367	0.033755	0.421701
1	GO:0035478	MF	chylomicron binding	1/585	2/34367	0.033755	0.421701
1	GO:0042008	MF	interleukin-18 receptor activity	1/585	2/34367	0.033755	0.421701
1	GO:1904492	MF	Ac-Asp-Glu binding	1/585	2/34367	0.033755	0.421701
1	GO:0070080	MF	titin Z domain binding	1/585	2/34367	0.033755	0.421701
1	GO:0004910	MF	interleukin-1, type II, blocking receptor activity	1/585	2/34367	0.033755	0.421701
1	GO:0008481	MF	sphinganine kinase activity	1/585	2/34367	0.033755	0.421701
1	GO:0033754	MF	indoleamine 2,3-dioxygenase activity	1/585	2/34367	0.033755	0.421701
5	GO:0019956	MF	chemokine binding	5/585	105/34367	0.0339128	0.422931
3	GO:0004623	MF	phospholipase A2 activity	3/585	42/34367	0.0345028	0.428789
32	GO:1990837	MF	sequence-specific double-stranded DNA binding	32/585	1279/34367	0.0351643	0.43524
24	GO:0004175	MF	endopeptidase activity	24/585	905/34367	0.0355605	0.439242
38	GO:0046983	MF	protein dimerization activity	38/585	1587/34367	0.0361673	0.445028
5	GO:0004869	MF	cysteine-type endopeptidase inhibitor activity	5/585	107/34367	0.03634	0.446433
5	GO:0033293	MF	monocarboxylic acid binding	5/585	107/34367	0.03634	0.446433
2	GO:0015106	MF	bicarbonate transmembrane transporter activity	2/585	18/34367	0.0369659	0.449219
2	GO:0035014	MF	phosphatidylinositol 3-kinase regulator activity	2/585	18/34367	0.0369659	0.449219
2	GO:0061783	MF	peptidoglycan muralytic activity	2/585	18/34367	0.0369659	0.449219
2	GO:0050543	MF	icosatetraenoic acid binding	2/585	18/34367	0.0369659	0.449219
2	GO:0045125	MF	bioactive lipid receptor activity	2/585	18/34367	0.0369659	0.449219
6	GO:0005179	MF	hormone activity	6/585	144/34367	0.0371197	0.450833
12	GO:0016757	MF	transferase activity, transferring glycosyl groups	12/585	371/34367	0.0387074	0.468509
2	GO:0005436	MF	sodium:phosphate symporter activity	2/585	19/34367	0.0408582	0.485756
2	GO:0019215	MF	intermediate filament binding	2/585	19/34367	0.0408582	0.485756
16	GO:0004866	MF	endopeptidase inhibitor activity	16/585	565/34367	0.0467462	0.534206
45	GO:0044877	MF	protein-containing complex binding	45/585	1975/34367	0.0481003	0.534206
2	GO:0031404	MF	chloride ion binding	2/585	21/34367	0.0490764	0.534206
Figure 8h. Tumor growth curves of the subcutaneous contralateral GBM model.
	Saline																				AdV-Ctrl																				AdV-APOA1
	Right									Left											Right									Left											Right
days	No.1	No.2	No.3	No.4	No.5	No.6	No.7	No.8	No.9	No.1	No.2	No.3	No.4	No.5	No.6	No.7	No.8	No.9		days	No.1	No.2	No.3	No.4	No.5	No.6	No.7	No.8	No.9	No.1	No.2	No.3	No.4	No.5	No.6	No.7	No.8	No.9		days	No.1	No.2	No.3	No.4	No.5	No.6	No.7	No.8	No.9
0	0	0	0	0	0	0	0	0	0											0	0	0	0	0	0	0	0	0	0											0	0	0	0	0	0	0	0	0	0
14	62.5	90.94	82.47	67.23	75	56	62.36	75	62.5											14	60.75	74.44	80.6285	108	108	87.5	40	64	13.5											14	48	98.31	75.5	32	84.13	18	32	32	75
16	70	97.47	105.6	71.25	62.5	48	38.25	75	62.5											16	71.79	62.5	85	108	85	131.4	52	70.56	32											16	99.41	117	112.5	42.4	115	90.75	32	32	90
18	88.48	94.64	184	83.75	164.8	164.9	72.8	108	62.5											18	143.7	105.8	131.22	122.4	171.5	154.8	137.3	48	32											18	108.3	122.2	158.1	66.65	117.5	131.4	35.2	40	97.5
20	171.5	126	144	112.5	162	125	125	138.6	62.5											20	108	112.5	112.5	171.5	171.5	245	171.5	48	48											20	162	126	125	62.5	112.5	100	40	40	100
22	364.5	138.6	146.2	168.9	161.5	161.5	183.6	256	75											22	133.2	112.5	112.5	210.9	639.5	318.5	137.5	50.4	105.3											22	208.1	118.4	138.2	44	118.8	125	62.5	63.5	101.3
24	364.5	135	180	180	234	234	216	281.6	161.7											24	100	136.1	134.136	196	600	294	137.5	48	125											24	220.5	100	162.5	62.5	125	112.5	75	75	75
26	451.6	169.9	392.4	269.5	492.9	409.2	196	320	256											26	200	264.6	145.8	171.5	826.9	282.5	97.02	143.7	352											26	281.3	125.4	252	108	198	196	98.31	50.4	87.5
28	500	256	416	269.5	900	850	318.5	864	405											28	196	245	137.5	171.5	907.5	318.5	137.5	87.5	269.5											28	220.5	144	180	75	294	196	62.5	75	13.5
30	600	364.5	648.7	358.7	1210	1089	567.7	1372	550											30	344.5	352	201.84	278.4	1094	639.6	162.5	100	342.3											30	230.3	105.3	180	48	337.5	188.7	62.5	70.88	0
0										0	0	0	0	0	0	0	0	0		0										0	0	0	0	0	0	0	0	0		0
14										32	62.5	32	58.82	48	51.2	29.66	60.75	66.27		14										13.5	18	13.5	32	13.5	48	114.5	13.5	32		14
16										32	62.5	32	58.82	48	48	23.89	75	75		16										32	32	13.5	32	13.5	56	105.6	13.5	32		16
18										62.5	70.3	62.5	84.56	58.87	172.8	18	108	108		18										32	40	13.5	161.8	32	87.5	165.6	32	158.4		18
20										90.75	121	121	121	121	144	121	188.7	147.9		20										32	40	13.5	121	40	121	121	62.5	144		20
22										108	180	100	125.5	316.7	268.2	110	256	126		22										32	48	48	166.9	162.5	227.5	121.3	40	221		22
24										196	198	196	196	367.5	245	196	320	144		24										56	87.5	58.08	196	216	225	196	62.5	180		24
26										415.3	352.9	135.8	240.1	774.4	287.5	211.3	526.5	196		26										74.93	87.5	75	256	259.2	251.1	341.1	83.75	137.5		26
28										405	492	307.2	363.3	810	378.5	363.3	1183	256		28										87.5	87.5	108	256	567.7	643.4	261.4	48	209.1		28
30										726	1029	320	550	1258	722	451.3	2025	320		30										87.5	87.5	108	340.7	1150	1144	283.1	49.6	230.9		30
Figure 8i. Quantification of tumor-infiltrating CD8+ T cells in the subcutaneous bilateral model.
	Distant								Injected
Saline	6.58	5.85	5.53	4.44	5.26	6.91	7.24	7.4	5.33	6.45	5.63	5.29	5.16	6.48	7.2	7.21
AdVCtrl	7.34	9.83	5.51	4.57	7.3	8.57	7.43	3.74	7.27	9.48	8.37	9.88	9.33	7.73	9.7	8.88
AdVAPOA1	6.94	7.08	9.89	11.5	11.4	11.2	10.8	10.6	7.24	8.25	17.8	12.2	18.1	11.1	10.7	10.6
Figure 8j. Quantification of tumor-infiltrating viral replication in the subcutaneous bilateral model.
	Distant					Injected
Saline	1.383	0.826	0.918	1.01	0.944	4.883	4.766	3.308	4.876	7.329
AdVCtrl	0.891	1.537	3.256	0.826	1.06	2700.54	2145.13	3209.25	2221.05	3108.94
AdVAPOA1	3.913	6.23	4.58	7.027	6.698	2928.13	6613.33	2215.44	2247.21	4708.69
Figure 8k. Kaplan–Meier survival curves of AdVAPOA1-treated GL261CAR-bearing mice with or without depletion of immune cells.
Days post tumor injection	Saline	AdVAPOA1+IgG	AdVAPOA1+anti-CD8	AdVAPOA1+anti-CSF1R
25	1
25	1
27	1
27	1
30	1
31	1
35		1
40		1
41		1
55		1
67		1
90		0
18			1
19			1
24			1
29			1
33			1
36			1
24				1
24				1
30				1
35				1
39				1
44				1
[truncated: 9 more columns]

## Sheet: Supplementary Figure 1
Supplementary Figure 1a. Quantification of cell debris in BIF and TIF.
BIF	TIF
630	525
270	255
765	645
315	540
900	705
1170	1245
Supplementary Figure 1b. Quantification of LDH activity in brain tissue, plasma, BIF and TIF.
Brain tissue	Plasma	BIF	TIF
1.01237	0.00011273	0.00084886	0.00111839
0.890912	0.00011184	0.00079719	0.00120809
1.09672	4.317e-05	0.00089248	0.00119131
Supplementary Figure 1c. Western blot showing the expression levels of SREBP2, LDLR, and EGFR in brain tissue samples and tumor tissue samples.

## Sheet: Supplementary Figure 2
Supplementary Figure 2b. Quantification of cell subpopulations in orthotopic GBMs and the expression levels of sterol uptake receptors. Intracranial GL261-bearing C57BL/6J mice were sacrificed on day 17 after tumor inoculation.
LDLR				CD36				CD64
Tumor cells	Moncocytes	Macrophages	Lymphocytes	Tumor cells	Moncocytes	Macrophages	Lymphocytes	Tumor cells	Moncocytes	Macrophages	Lymphocytes
1.05522	0.315746	1.32515	4.05765	1.08067	3.07399	6.28162	1.75847	0.909712	0.706719	1.74424	0.251636
1.12065	0.368098	1.12883	3.77029	1.06921	3.20764	6.37709	1.58473	0.924749	0.872121	1.81191	0.24006
1.09611	0.347648	1.09611	3.749	1.06348	3.07399	6.3389	1.57327	0.932267	0.849566	1.70665	0.363362
0.932515	0.30184	1.43967	3.58137	0.780907	3.22673	6.3389	1.76038	1.13526	1.21796	3.17272	0.282838
0.957055	0.325562	1.16973	3.83415	0.941289	1.50644	6.8926	1.67828	0.684916	0.681908	0.872121	0.270257
0.973415	0.351738	1.23517	4.14546	0.977566	1.42053	5.65155	1.75274	0.924749	1.21044	2.80432	0.280322
0.957055	0.32229	1.21063	2.4612	1.03294	1.8253	4.94511	1.60382	1.04504	1.10519	2.36074	0.311525
0.948875	0.332106	1.20245	2.36275	1.05394	1.94749	5.09785	1.51599	1.37585	1.36081	4.73652	0.233015
0.940695	0.343558	1.16155	2.55432					1.12022	1.09767	2.67651	0.240564
1.00614	0.310838	1.39059	2.59423					0.751828	0.849566	0.917231	0.237041
1.01432	0.306748	1.31697	3.41109					1.19541	1.24052	3.58622
0.997955	0.303476	1.32515	3.34191
Supplementary Figure 2c. Quantification of “don’t eat me” receptor expression on peripheral macrophages and TAMs.
SIRPa			Siglec-10			PD-1
Spleen	GL261	G422	Spleen	GL261	G422	Spleen	GL261	G422
85.2	60.5	58.2	13.3	46.9	47.3	0.6	25.7	39.6
86.2	59.5	37.3	16.3	47.5	48.7	1.19	46.7	39.1
43.8	70.2	18.7	15.9	57.5	12.4	0.68	60.4	58.3
63.1	54.9	40.9	16.7	43.8	20.9	1.2	28.8	52.8
84.8	59.9	54.8	19.3	46.3	44.3	0.68	50.2	23.3
85.5	62.4	41.7	20.2	39.5	58.2	0.64	32.4	24.2
84	61.6	58.8	20.1	40.3	43.7	2.02	43.3	43.5
Supplementary Figure 2d. Quantification of in vivo phagocytosis by PD1+ TAMs and PD1- TAMs.
PD-1＋	PD-1－
8.22	44.7
9.17	32.5
1.94	11.3
11	29.6
2.53	10.7
Supplementary Figure 2e. Quantification of “don’t eat me” expression in cholesterol-treated BMDMs.
	PBS					Cho
Siglec-10	3.45	3.13	3.51	5.76	5.68	15.3	15.2	15.1	24.3	25.1
PD-1	4	3.98	3.96	4	3.89	25.7	28	28.5	28.2	28.4
Supplementary Figure 2f. Quantification of “don’t eat me” expression in cholesterol-modulated TAMs.
Siglec-10					PD-1
Ctrl	Cho	β-CD	β-CD+Cho		Ctrl	Cho	β-CD	β-CD+Cho
60.2	70.6	24.5	68.3		66.3	75.4	24.9	63.3
63	71.8	23.5	69.2		75.1	74.9	25.2	63.9
62.9	72.7	24.4	68.4		71.4	74.2	26.2	64.2
41	70.8	41.1	56.5		65.2	69.7	65.4	66.7
30.5	68.9	46	59		73.8	71.3	46.4	70.6
							39.3

[truncated: 6 more sheets: Supplementary Figure 3, Supplementary Figure 4, Supplementary Figure 5, Supplementary Figure 6, Supplementary Figure 7, Supplementary Figure 8]
